# Supplementary material for: Self-rated mental health and race/ethnicity in the United States: support for the epidemiological paradox
Source: PeerJ. 2016 Sep 22;4:e2508. doi: 10.7717/peerj.2508 (PMC5036069; doi:10.7717/peerj.2508)
Supplement: Supplemental Information 1 [file peerj-04-2508-s001.csv]

STRATA	PSU	SAMPWEIGHT	POORSRHMENT	RACE	POOR	female	MARGRP	MIGGRP	EDUCA	AGGRP
6001	2	6011	0	HISP	0	1	2	2	COLLEGE	1
6249	2	8310	0	HISP	0	0	1	2	HS	1
6045	2	11865	0	WHIT	0	0	2	1	HS	1
6091	1	3501	1	WHIT	0	1	5	1	AA Degr	3
6271	2	19211	0	WHIT	0	0	2	1	AA Degr	3
6131	2	9394	0	WHIT	0	1	2	3	COLLEGE	1
6273	2	11283	1	WHIT	0	0	2	1	AA Degr	2
6160	1	2825	0	BLAC	0	0	2	1	AA Degr	2
6158	1	17364	0	WHIT	0	1	1	1	AA Degr	1
6292	1	4798	0	OTHE	0	0	2	1	AA Degr	1
6091	2	5415	0	WHIT	0	1	3	1	AA Degr	2
6135	2	6773	0	WHIT	0	0	2	1	COLLEGE	2
6131	1	5622	0	WHIT	0	0	1	1	COLLEGE	2
6044	2	15510	0	WHIT	0	1	2	1	HS	2
6016	1	9785	0	BLAC	0	1	1	3	COLLEGE	1
6170	2	13903	0	WHIT	0	0	2	1	COLLEGE	1
6211	1	18841	0	WHIT	0	1	1	1	HS	1
6133	2	2665	0	BLAC	0	1	3	1	COLLEGE	3
6041	2	10674	0	WHIT	1	0	2	1	HS	1
6278	1	7308	0	WHIT	0	1	2	1	COLLEGE	1
6185	1	23528	0	WHIT	0	0	1	1	AA Degr	1
6228	2	6360	0	WHIT	0	1	3	1	HS	2
6001	2	8433	0	WHIT	0	0	2	1	COLLEGE	3
6121	1	5195	1	WHIT	1	1	1	1	AA Degr	1
6240	2	6525	0	OTHE	0	0	2	3	HS	1
6261	2	5564	1	WHIT	0	0	1	1	AA Degr	2
6136	2	5233	0	BLAC	0	1	1	1	COLLEGE	1
6015	1	3551	0	HISP	0	1	2	3	Less HS	1
6155	1	6723	0	WHIT	0	0	2	1	COLLEGE	2
6163	2	9973	0	WHIT	0	0	2	1	COLLEGE	2
6172	1	9692	0	BLAC	1	0	2	1	Less HS	2
6251	1	3549	0	HISP	1	1	1	3	Less HS	2
6283	2	6326	0	HISP	0	1	2	3	Less HS	2
6046	2	9219	0	WHIT	0	0	2	1	HS	1
6114	2	3835	0	WHIT	1	1	5	1	Less HS	2
6002	1	11634	0	WHIT	0	1	2	1	AA Degr	2
6216	2	9049	1	WHIT	1	0	2	1	Less HS	2
6200	2	11253	0	WHIT	1	1	2	1	AA Degr	1
6114	2	3675	0	WHIT	0	1	5	1	AA Degr	3
6115	2	8189	0	WHIT	0	0	2	1	HS	3
6006	1	6680	0	WHIT	0	1	1	1	AA Degr	1
6006	1	8162	1	WHIT	0	0	1	1	HS	1
6275	2	6082	0	HISP	1	1	5	3	Less HS	3
6264	1	10908	0	BLAC	0	1	1	1	AA Degr	1
6016	1	17518	0	HISP	0	1	1	3	AA Degr	2
6222	2	4665	0	WHIT	0	1	2	1	HS	3
6149	1	3257	0	HISP	0	1	2	2	COLLEGE	2
6152	1	9789	0	BLAC	0	1	2	3	COLLEGE	2
6024	1	12525	0	WHIT	0	1	2	1	HS	3
6086	2	11699	0	WHIT	0	1	1	1	HS	1
6292	2	2999	0	OTHE	0	0	2	3	COLLEGE	2
6177	2	5811	0	WHIT	0	0	4	1	COLLEGE	2
6158	2	7877	0	WHIT	0	1	1	1	AA Degr	1
6092	1	5338	0	WHIT	0	1	1	1	COLLEGE	2
6157	2	4475	0	WHIT	0	1	2	1	COLLEGE	1
6241	1	8216	0	OTHE	0	0	1	1	AA Degr	1
6241	1	2040	1	WHIT	1	1	3	1	HS	2
6109	1	13665	0	WHIT	0	0	2	1	AA Degr	1
6002	1	6373	0	WHIT	0	1	2	1	COLLEGE	2
6129	2	3544	0	BLAC	0	1	4	1	COLLEGE	2
6174	1	4236	0	BLAC	1	1	5	1	Less HS	3
6050	2	9812	1	WHIT	1	0	4	1	HS	1
6157	2	8006	0	WHIT	0	0	2	1	COLLEGE	3
6151	1	6933	0	BLAC	0	1	3	1	HS	2
6081	1	7465	0	WHIT	0	0	2	1	HS	3
6097	2	3870	0	BLAC	0	1	2	1	HS	3
6136	1	5345	0	HISP	0	0	2	1	HS	2
6042	2	15839	0	WHIT	0	1	2	1	HS	1
6122	1	3395	0	BLAC	0	0	5	1	Less HS	3
6211	2	11597	0	WHIT	0	0	2	1	Less HS	3
6009	2	12363	0	WHIT	0	1	2	1	HS	3
6277	2	8283	0	WHIT	0	0	2	1	AA Degr	2
6036	1	5919	0	HISP	1	1	1	3	Less HS	2
6192	1	10990	0	WHIT	0	1	2	1	COLLEGE	1
6297	1	12536	0	WHIT	0	0	3	1	AA Degr	2
6108	1	11497	0	WHIT	0	1	2	1	HS	1
6053	2	8750	0	WHIT	0	0	2	1	COLLEGE	3
6017	1	8963	0	BLAC	0	1	1	1	COLLEGE	1
6271	2	7710	0	OTHE	0	0	2	1	COLLEGE	1
6181	2	9576	0	WHIT	0	1	1	1	AA Degr	1
6052	1	5226	0	WHIT	0	0	1	1	COLLEGE	1
6173	1	3587	0	WHIT	0	0	1	1	COLLEGE	1
6173	1	3587	0	WHIT	0	0	1	1	HS	1
6173	1	5161	0	HISP	0	0	1	3	AA Degr	1
6131	2	4392	0	WHIT	0	0	2	1	COLLEGE	3
6045	1	6660	0	WHIT	0	1	4	1	HS	2
6082	1	3711	0	WHIT	0	1	4	1	AA Degr	2
6120	1	9018	0	WHIT	0	1	3	1	HS	2
6255	2	2339	0	WHIT	0	1	3	1	COLLEGE	2
6297	1	20582	0	HISP	0	0	2	1	HS	1
6129	2	5996	0	BLAC	0	1	1	1	HS	1
6222	2	4109	0	WHIT	0	1	5	1	Less HS	3
6191	2	5852	0	BLAC	0	1	2	1	HS	2
6156	2	3270	0	BLAC	1	1	4	1	AA Degr	2
6109	2	4252	0	WHIT	0	0	5	1	Less HS	3
6115	2	10491	0	WHIT	0	0	2	1	HS	2
6074	1	10106	0	WHIT	0	0	2	1	HS	3
6263	2	5083	0	OTHE	1	0	1	1	AA Degr	1
6282	1	4210	0	WHIT	0	1	2	1	HS	2
6082	1	5146	0	BLAC	0	0	2	1	HS	1
6148	2	1440	0	HISP	0	1	1	3	AA Degr	1
6255	2	8621	0	WHIT	0	0	2	1	AA Degr	2
6191	2	5553	0	WHIT	0	1	2	1	HS	3
6033	2	4692	0	WHIT	0	1	5	1	HS	3
6145	1	4086	0	WHIT	0	1	5	1	HS	3
6255	2	5120	0	WHIT	0	1	1	1	AA Degr	2
6033	2	3203	1	BLAC	0	1	5	1	HS	3
6011	1	4148	0	WHIT	0	0	1	1	COLLEGE	2
6103	1	10375	0	WHIT	0	0	2	1	HS	2
6079	1	10104	0	WHIT	0	0	1	1	COLLEGE	1
6146	1	2870	0	HISP	0	0	1	2	HS	1
6143	1	5078	0	OTHE	0	1	5	1	Less HS	3
6014	1	2683	0	HISP	0	1	1	1	AA Degr	1
6006	1	5889	1	WHIT	0	0	3	1	HS	2
6071	2	12987	0	WHIT	0	0	1	1	Less HS	1
6134	2	10329	0	WHIT	0	1	2	1	COLLEGE	1
6131	2	10448	0	WHIT	0	0	2	1	COLLEGE	1
6256	1	5531	0	HISP	0	0	2	3	HS	1
6002	1	9161	0	WHIT	0	1	5	1	HS	3
6267	2	12085	0	WHIT	0	0	2	1	COLLEGE	2
6127	2	1857	0	OTHE	0	0	3	3	HS	2
6247	1	4137	0	WHIT	1	1	3	1	AA Degr	1
6177	1	14981	0	WHIT	0	1	2	1	COLLEGE	2
6247	1	3977	0	HISP	0	0	1	2	AA Degr	1
6247	1	4427	0	HISP	0	0	2	2	Less HS	1
6231	1	5329	0	HISP	0	0	1	1	AA Degr	1
6231	1	4123	0	WHIT	0	0	1	1	HS	1
6113	1	3536	0	WHIT	0	0	3	1	HS	2
6081	2	13028	0	WHIT	0	1	2	1	COLLEGE	3
6241	1	5613	0	OTHE	1	0	2	3	HS	3
6253	2	3943	0	OTHE	0	1	4	3	AA Degr	2
6004	2	8055	0	WHIT	0	0	2	1	COLLEGE	1
6085	2	2592	0	HISP	0	1	2	3	AA Degr	1
6166	1	9702	0	BLAC	0	1	4	1	AA Degr	1
6282	2	2247	1	BLAC	0	0	3	1	AA Degr	2
6151	2	5948	0	HISP	0	1	2	2	COLLEGE	1
6042	2	12008	0	OTHE	0	1	2	3	COLLEGE	2
6151	1	21029	0	BLAC	0	1	3	1	AA Degr	2
6265	2	6572	0	WHIT	0	0	3	1	COLLEGE	2
6182	2	6039	0	HISP	0	1	2	1	HS	2
6277	1	5808	0	WHIT	0	1	4	1	COLLEGE	2
6035	2	9213	0	HISP	0	1	2	1	HS	1
6240	2	5572	0	WHIT	0	1	2	1	AA Degr	1
6294	2	6895	0	WHIT	0	1	2	1	COLLEGE	2
6115	1	11076	0	WHIT	0	0	2	1	HS	1
6034	1	3896	0	WHIT	0	0	5	1	Less HS	3
6082	2	3732	0	BLAC	1	0	3	2	AA Degr	1
6024	2	8129	0	WHIT	0	0	2	1	AA Degr	1
6032	1	15892	0	WHIT	0	1	1	1	COLLEGE	1
6057	2	1609	0	BLAC	1	1	3	1	AA Degr	3
6195	1	6159	1	WHIT	1	0	3	1	HS	2
6007	2	7939	0	OTHE	0	1	1	1	COLLEGE	1
6255	2	2588	0	WHIT	0	0	3	1	AA Degr	2
6280	1	4165	1	WHIT	0	0	1	1	HS	1
6024	1	18742	0	WHIT	0	1	2	1	AA Degr	1
6057	2	4313	0	WHIT	0	0	3	1	AA Degr	3
6166	1	5409	0	WHIT	0	0	1	1	AA Degr	1
6255	2	2764	0	OTHE	0	1	1	1	COLLEGE	1
6259	2	4811	0	OTHE	0	1	2	2	COLLEGE	1
6049	1	22135	0	WHIT	0	0	2	3	Less HS	2
6021	2	8846	0	BLAC	0	0	4	1	AA Degr	1
6121	1	5204	0	WHIT	0	0	1	1	AA Degr	1
6082	1	3633	0	WHIT	0	1	5	1	AA Degr	3
6272	1	4383	1	WHIT	0	1	1	1	COLLEGE	1
6031	1	4855	0	WHIT	0	1	3	1	COLLEGE	2
6211	2	5032	0	WHIT	0	0	2	1	AA Degr	2
6262	1	3578	0	HISP	0	1	2	1	COLLEGE	1
6175	1	2980	0	HISP	1	1	1	1	COLLEGE	1
6226	1	1541	0	WHIT	0	1	3	1	AA Degr	1
6091	1	9934	0	WHIT	0	0	1	1	AA Degr	2
6249	1	2933	0	HISP	0	0	2	3	AA Degr	1
6082	1	8720	0	WHIT	0	0	2	1	HS	2
6245	1	4301	0	WHIT	0	0	2	1	COLLEGE	2
6264	1	2414	0	WHIT	0	1	1	1	AA Degr	1
6112	2	11510	0	WHIT	0	1	2	1	HS	1
6235	2	8253	0	HISP	0	1	2	3	COLLEGE	1
6041	2	4806	0	WHIT	0	1	1	3	HS	2
6180	1	12040	1	WHIT	0	0	5	1	HS	3
6053	2	3909	0	WHIT	0	1	5	1	HS	3
6004	1	7392	0	WHIT	0	1	2	1	AA Degr	2
6148	2	4468	0	HISP	1	0	1	2	AA Degr	1
6265	1	5060	0	WHIT	0	0	2	1	COLLEGE	2
6114	1	3062	0	WHIT	1	1	5	1	Less HS	3
6223	2	2618	0	BLAC	0	1	4	1	AA Degr	1
6230	1	13967	1	WHIT	1	1	2	1	Less HS	2
6291	1	8981	0	WHIT	0	1	2	1	COLLEGE	2
6168	1	7261	1	HISP	1	1	5	2	AA Degr	3
6259	2	11252	0	OTHE	0	1	2	2	COLLEGE	1
6203	1	13554	0	WHIT	0	0	2	1	AA Degr	2
6089	2	4537	0	WHIT	0	1	5	1	HS	3
6181	2	6692	0	BLAC	1	1	2	2	Less HS	1
6292	1	2564	0	HISP	0	0	2	2	HS	1
6001	2	6783	0	WHIT	0	0	1	1	COLLEGE	1
6179	2	3620	0	HISP	1	1	2	2	Less HS	1
6095	2	5279	0	WHIT	0	1	2	1	AA Degr	1
6148	1	3792	0	HISP	1	1	3	3	AA Degr	2
6208	1	7300	0	WHIT	0	0	2	1	AA Degr	2
6179	1	5609	1	BLAC	0	0	1	1	HS	1
6117	2	5660	0	WHIT	0	0	2	1	COLLEGE	3
6155	2	3603	0	BLAC	1	0	1	1	HS	2
6265	2	4822	0	WHIT	0	1	2	1	AA Degr	2
6206	1	7132	1	WHIT	0	0	2	1	Less HS	3
6201	2	12507	0	WHIT	0	1	2	1	AA Degr	1
6040	1	6929	0	WHIT	0	0	1	1	COLLEGE	1
6287	2	4875	0	WHIT	0	0	1	1	HS	1
6017	1	4057	0	OTHE	0	1	2	3	COLLEGE	2
6108	2	8662	0	WHIT	1	1	2	1	COLLEGE	1
6255	2	11142	0	WHIT	0	1	2	1	COLLEGE	3
6064	1	7436	0	OTHE	0	1	2	2	COLLEGE	1
6216	1	6662	0	BLAC	0	0	1	1	COLLEGE	1
6127	1	3649	0	HISP	0	1	2	1	AA Degr	1
6240	1	5536	0	HISP	0	0	2	1	COLLEGE	2
6195	1	4142	0	WHIT	1	1	5	1	HS	3
6254	2	3775	0	HISP	0	1	2	1	AA Degr	1
6041	2	4519	0	WHIT	0	0	3	3	AA Degr	2
6177	2	5794	0	WHIT	0	1	1	1	COLLEGE	1
6135	2	3800	0	WHIT	0	1	3	1	AA Degr	2
6130	2	2522	0	WHIT	0	1	5	1	HS	3
6247	1	3162	0	OTHE	1	0	1	3	COLLEGE	1
6093	2	16947	0	WHIT	0	0	2	1	Less HS	2
6214	2	7240	0	BLAC	1	0	2	1	HS	2
6046	1	6155	0	WHIT	0	1	2	1	AA Degr	2
6100	1	5136	0	WHIT	0	0	1	1	AA Degr	1
6278	2	6826	0	WHIT	1	0	3	1	Less HS	2
6016	1	6137	0	WHIT	0	1	1	1	COLLEGE	1
6256	1	1859	0	OTHE	0	1	3	1	COLLEGE	2
6114	1	12059	0	WHIT	0	0	2	1	HS	2
6216	1	3452	0	WHIT	1	0	1	1	HS	1
6265	1	10899	0	WHIT	1	0	1	1	AA Degr	1
6211	2	6029	0	BLAC	0	1	2	1	HS	3
6150	2	8381	0	WHIT	0	1	2	1	COLLEGE	1
6187	2	10288	0	BLAC	0	1	2	1	AA Degr	2
6163	2	11495	0	WHIT	0	0	2	1	COLLEGE	1
6262	1	4409	0	BLAC	0	0	1	1	HS	1
6180	2	6531	0	BLAC	0	0	2	1	COLLEGE	1
6236	2	3790	0	WHIT	0	0	5	1	AA Degr	3
6159	2	6251	0	OTHE	0	1	2	2	COLLEGE	1
6131	2	7038	0	WHIT	0	1	2	1	HS	1
6010	2	6735	0	WHIT	0	0	1	1	AA Degr	1
6282	2	8544	0	HISP	1	1	1	1	HS	1
6224	1	7664	0	WHIT	0	0	2	1	COLLEGE	2
6177	1	16842	1	WHIT	0	1	4	1	Less HS	1
6271	1	9275	0	WHIT	0	1	2	1	AA Degr	1
6290	1	6193	0	WHIT	0	1	2	1	COLLEGE	1
6241	1	4381	0	HISP	0	0	2	3	HS	3
6158	1	17410	0	WHIT	0	0	1	1	COLLEGE	1
6270	2	1820	0	OTHE	1	1	1	1	AA Degr	1
6204	2	14415	0	WHIT	0	0	2	1	AA Degr	2
6208	1	3589	0	WHIT	0	1	5	1	AA Degr	3
6024	1	12344	0	WHIT	0	0	2	1	HS	3
6158	1	42432	0	WHIT	0	0	1	1	COLLEGE	1
6016	2	15979	0	WHIT	0	1	1	1	COLLEGE	1
6220	2	6765	0	BLAC	0	0	2	1	HS	1
6151	2	6531	0	BLAC	0	0	2	1	HS	1
6015	1	3946	0	OTHE	0	0	2	3	COLLEGE	2
6246	1	4233	0	OTHE	0	1	5	3	HS	3
6299	2	4380	0	WHIT	0	1	4	1	HS	2
6102	1	11348	0	WHIT	0	1	2	1	COLLEGE	3
6042	2	3054	0	WHIT	0	1	5	1	HS	3
6292	2	1937	0	OTHE	0	1	3	3	AA Degr	1
6016	1	1324	0	OTHE	1	1	5	3	Less HS	3
6149	2	3758	0	HISP	0	1	2	3	HS	2
6081	1	9723	0	WHIT	0	1	2	1	COLLEGE	1
6100	1	7717	0	WHIT	0	1	5	1	HS	3
6152	1	4337	0	WHIT	0	0	2	1	AA Degr	2
6189	2	5835	0	BLAC	0	0	3	1	HS	2
6089	2	14202	0	WHIT	0	1	2	1	Less HS	2
6264	2	4070	0	WHIT	1	1	3	1	AA Degr	2
6294	2	6639	0	WHIT	1	1	2	3	COLLEGE	3
6241	1	7445	0	HISP	0	0	2	3	COLLEGE	3
6238	1	39655	0	HISP	0	1	2	2	HS	1
6219	1	6111	1	BLAC	0	1	5	1	HS	2
6231	2	12486	0	WHIT	0	0	2	1	AA Degr	3
6018	2	5872	0	WHIT	0	1	5	1	COLLEGE	2
6177	2	5811	0	WHIT	0	0	3	1	COLLEGE	2
6211	1	1981	0	WHIT	0	1	3	1	COLLEGE	2
6045	1	13157	0	WHIT	0	1	1	1	COLLEGE	1
6260	2	2234	0	HISP	0	0	5	1	Less HS	3
6276	2	6306	0	WHIT	1	1	1	1	AA Degr	1
6284	1	7671	0	WHIT	0	0	2	1	AA Degr	1
6091	2	10727	0	WHIT	0	1	1	1	AA Degr	1
6267	2	12085	0	WHIT	0	0	2	1	AA Degr	2
6166	2	8351	0	WHIT	0	1	3	1	AA Degr	2
6131	1	4265	1	BLAC	0	0	1	1	COLLEGE	1
6158	2	16120	0	WHIT	0	0	2	1	HS	2
6086	1	7966	0	WHIT	0	1	2	1	AA Degr	2
6283	1	3089	0	HISP	1	1	1	1	Less HS	1
6163	2	5503	0	WHIT	0	0	1	1	COLLEGE	1
6210	1	2904	0	BLAC	0	1	1	1	Less HS	1
6225	1	15115	1	WHIT	1	1	3	1	HS	1
6081	2	3073	0	BLAC	0	1	1	1	COLLEGE	2
6262	1	3601	0	OTHE	0	1	2	3	COLLEGE	2
6019	1	1944	0	HISP	0	1	2	1	HS	1
6140	1	4273	0	BLAC	0	1	1	1	COLLEGE	2
6287	1	6592	0	WHIT	0	1	2	1	HS	1
6283	1	5333	0	HISP	0	0	2	2	Less HS	1
6155	2	3769	0	BLAC	0	1	3	1	COLLEGE	1
6189	2	3062	0	WHIT	0	1	3	1	AA Degr	2
6028	1	13332	0	WHIT	0	0	4	1	HS	2
6106	1	3477	0	WHIT	0	1	5	1	HS	3
6045	1	5486	0	WHIT	1	1	5	1	Less HS	3
6217	2	9652	0	BLAC	0	1	1	1	AA Degr	1
6223	1	7519	1	WHIT	0	1	2	1	HS	1
6124	1	15245	0	WHIT	0	1	1	1	AA Degr	1
6161	1	21668	1	WHIT	0	1	3	1	AA Degr	2
6155	1	3227	0	BLAC	0	1	1	1	AA Degr	1
6289	2	10940	0	WHIT	0	0	2	1	COLLEGE	2
6287	2	5941	0	WHIT	0	0	4	1	HS	1
6271	1	7966	0	OTHE	0	1	2	1	COLLEGE	1
6125	2	7160	0	WHIT	0	0	1	1	AA Degr	1
6087	2	3594	0	BLAC	1	1	1	1	AA Degr	1
6135	2	1934	1	OTHE	0	1	1	3	AA Degr	2
6292	1	2539	0	WHIT	0	0	2	1	AA Degr	2
6013	2	10257	0	WHIT	0	1	2	1	COLLEGE	2
6104	2	11582	0	WHIT	1	1	4	1	AA Degr	1
6275	1	5622	0	WHIT	0	0	1	1	AA Degr	2
6205	1	3463	0	BLAC	0	1	4	1	AA Degr	1
6012	1	4665	0	OTHE	0	0	2	3	HS	2
6090	2	8793	0	WHIT	0	0	2	1	COLLEGE	2
6154	2	4235	0	HISP	0	1	2	1	HS	1
6219	1	6467	0	WHIT	0	1	2	1	COLLEGE	3
6270	2	2197	0	HISP	0	0	1	1	COLLEGE	1
6270	2	1569	0	OTHE	0	0	1	1	COLLEGE	1
6002	1	6834	0	WHIT	0	0	2	1	AA Degr	3
6209	2	4737	0	WHIT	0	0	3	1	HS	3
6070	2	4111	0	BLAC	0	1	1	1	Less HS	1
6276	1	2239	0	WHIT	0	1	2	1	HS	1
6016	1	3798	0	HISP	1	1	2	3	Less HS	2
6133	2	3238	0	BLAC	0	1	3	1	HS	1
6031	1	10413	0	WHIT	0	0	2	1	AA Degr	3
6153	1	3845	0	WHIT	0	1	5	1	HS	3
6114	1	22094	0	OTHE	0	1	1	1	HS	1
6066	2	11159	0	WHIT	1	1	2	3	Less HS	3
6221	1	8546	0	BLAC	1	0	1	1	Less HS	1
6116	2	5778	0	WHIT	1	0	1	1	HS	1
6014	1	2477	0	HISP	1	1	4	3	Less HS	3
6009	2	4538	0	WHIT	1	0	5	1	Less HS	3
6179	1	6179	0	WHIT	0	1	5	1	HS	3
6144	1	12840	0	WHIT	0	1	2	1	AA Degr	1
6127	1	2546	0	BLAC	0	0	1	1	COLLEGE	1
6033	2	4368	1	HISP	1	1	3	1	HS	3
6071	1	4609	0	WHIT	0	1	3	1	AA Degr	1
6037	2	4188	0	WHIT	0	1	5	1	HS	3
6164	1	6423	0	WHIT	0	1	2	1	COLLEGE	3
6056	1	18948	0	WHIT	0	0	2	1	COLLEGE	3
6064	1	12531	0	WHIT	0	0	2	1	COLLEGE	2
6278	2	9663	0	WHIT	0	0	2	1	HS	2
6225	1	11009	0	WHIT	0	1	2	1	HS	1
6205	2	4818	0	WHIT	0	1	2	1	AA Degr	1
6009	2	12573	0	WHIT	0	0	2	1	COLLEGE	2
6119	2	9028	0	WHIT	0	1	3	1	AA Degr	1
6278	1	7052	0	WHIT	0	0	2	1	COLLEGE	2
6211	2	5693	0	BLAC	0	0	2	1	AA Degr	3
6138	2	5232	0	BLAC	0	1	3	1	AA Degr	2
6009	2	13231	0	WHIT	0	1	3	1	HS	2
6241	1	6219	0	OTHE	0	0	3	2	Less HS	2
6241	1	2678	0	OTHE	0	1	3	2	AA Degr	1
6053	1	5673	0	WHIT	0	1	5	1	AA Degr	3
6195	1	3311	0	WHIT	0	1	1	1	COLLEGE	2
6151	1	6104	0	WHIT	0	1	1	1	COLLEGE	1
6165	1	11656	1	WHIT	0	0	2	1	HS	3
6046	2	8167	0	WHIT	0	1	2	1	COLLEGE	2
6130	1	2638	1	WHIT	0	1	3	1	AA Degr	2
6293	2	3884	0	WHIT	0	0	3	1	HS	1
6276	1	2607	0	OTHE	1	0	2	2	AA Degr	1
6236	1	16260	0	WHIT	0	0	2	1	COLLEGE	3
6082	1	10123	0	WHIT	0	0	2	1	COLLEGE	2
6098	1	4753	0	HISP	0	0	1	2	Less HS	1
6193	1	21276	0	WHIT	0	1	2	1	Less HS	1
6004	1	11553	0	WHIT	0	1	2	1	HS	3
6241	2	5114	0	OTHE	0	0	2	3	COLLEGE	2
6178	1	2017	0	WHIT	0	1	5	1	HS	3
6198	2	4998	0	WHIT	0	1	2	1	AA Degr	1
6278	2	6826	1	WHIT	1	0	1	1	HS	2
6234	1	7401	0	HISP	0	0	2	2	Less HS	1
6254	2	3796	0	HISP	0	0	2	1	AA Degr	3
6017	1	2598	0	BLAC	0	1	1	3	COLLEGE	1
6138	2	5175	1	BLAC	0	1	3	1	HS	2
6148	2	10434	0	HISP	1	1	3	2	Less HS	1
6010	1	10970	0	WHIT	0	0	2	1	COLLEGE	2
6239	1	5476	0	OTHE	0	0	2	2	COLLEGE	2
6016	2	5992	0	WHIT	1	1	1	2	COLLEGE	1
6259	1	5341	0	BLAC	0	1	1	1	COLLEGE	2
6263	1	5482	0	WHIT	0	1	3	1	AA Degr	1
6176	1	4425	0	HISP	0	1	2	1	AA Degr	2
6159	1	12700	0	WHIT	0	0	2	1	AA Degr	1
6158	2	12368	1	WHIT	0	1	2	1	COLLEGE	2
6187	1	11390	0	WHIT	0	1	3	1	AA Degr	1
6182	1	7719	0	WHIT	0	1	2	3	AA Degr	2
6145	1	9435	0	WHIT	0	0	2	1	AA Degr	2
6065	2	10526	0	WHIT	0	1	2	1	AA Degr	2
6194	1	8391	0	WHIT	0	0	3	1	AA Degr	3
6264	1	4828	0	OTHE	0	1	1	1	HS	1
6149	2	2809	0	HISP	0	1	3	3	HS	3
6149	2	3037	1	HISP	0	0	5	3	HS	3
6289	1	7043	0	WHIT	0	0	5	1	COLLEGE	3
6185	1	8136	0	WHIT	0	1	2	1	COLLEGE	2
6145	2	10555	0	HISP	0	0	2	1	HS	1
6080	1	10896	0	WHIT	0	1	3	1	AA Degr	1
6199	1	9111	0	WHIT	0	1	2	1	COLLEGE	1
6153	2	23504	1	HISP	0	0	2	1	AA Degr	1
6087	2	16668	0	WHIT	0	1	3	1	COLLEGE	1
6251	1	14431	0	HISP	0	1	1	1	Less HS	1
6120	1	7123	0	HISP	0	1	1	1	HS	1
6071	2	12727	0	WHIT	0	1	2	1	AA Degr	2
6232	2	11770	0	WHIT	0	0	2	1	AA Degr	1
6150	1	9715	0	HISP	0	0	2	2	HS	2
6057	2	5979	1	WHIT	0	0	1	1	COLLEGE	1
6150	1	7021	0	HISP	0	1	5	3	HS	3
6215	2	4119	0	WHIT	0	0	3	1	HS	3
6071	2	12094	0	WHIT	0	0	2	1	AA Degr	2
6024	1	15059	0	WHIT	0	0	2	1	AA Degr	1
6035	1	13299	0	WHIT	0	1	2	1	HS	2
6228	2	13184	1	WHIT	0	0	3	1	Less HS	3
6043	1	15381	1	WHIT	0	1	2	1	AA Degr	1
6287	1	8872	0	WHIT	0	1	1	1	AA Degr	1
6010	2	10193	0	HISP	0	1	2	3	COLLEGE	2
6137	1	5130	0	HISP	0	1	5	1	Less HS	2
6080	1	8631	0	WHIT	0	0	2	1	AA Degr	1
6145	1	4572	0	WHIT	0	0	3	1	AA Degr	3
6030	2	5308	1	BLAC	0	0	2	1	HS	1
6161	2	1121	0	HISP	1	1	5	3	Less HS	1
6089	2	8520	1	WHIT	0	1	3	1	AA Degr	2
6277	2	2685	0	WHIT	0	0	3	1	HS	1
6054	2	8421	0	WHIT	0	1	2	1	AA Degr	2
6071	2	6970	0	WHIT	0	0	3	1	COLLEGE	1
6006	2	22434	0	WHIT	0	0	1	1	COLLEGE	1
6105	1	7440	0	WHIT	0	0	2	1	HS	2
6134	1	11103	0	HISP	0	1	2	2	Less HS	1
6078	1	6934	1	WHIT	0	1	3	1	Less HS	3
6134	2	10177	0	WHIT	0	1	2	1	HS	2
6010	2	29067	0	HISP	0	0	2	3	AA Degr	1
6272	1	11574	0	HISP	1	0	1	1	HS	1
6195	2	7177	0	BLAC	1	1	4	1	HS	1
6280	2	18453	0	WHIT	0	0	2	1	AA Degr	3
6294	2	3051	0	WHIT	0	1	3	1	HS	2
6166	2	18746	0	WHIT	0	0	2	1	COLLEGE	1
6071	2	5691	0	WHIT	0	1	1	1	AA Degr	1
6089	2	10302	0	WHIT	0	1	2	1	COLLEGE	3
6114	1	14243	0	WHIT	0	0	2	1	HS	1
6179	1	3213	0	HISP	1	1	2	2	AA Degr	1
6068	2	13195	0	WHIT	0	0	1	1	HS	1
6232	2	8529	0	BLAC	0	0	2	1	AA Degr	1
6026	1	6616	0	WHIT	0	1	5	1	HS	3
6296	1	4094	1	WHIT	1	0	5	1	HS	2
6189	1	4691	0	WHIT	0	0	2	1	AA Degr	3
6090	2	10499	0	WHIT	0	1	2	1	COLLEGE	1
6240	1	4685	0	OTHE	0	1	3	1	COLLEGE	1
6063	2	4429	0	WHIT	0	1	1	1	COLLEGE	2
6095	2	10557	1	WHIT	1	1	2	1	AA Degr	1
6098	1	5599	0	WHIT	0	1	1	1	HS	1
6272	1	14146	0	WHIT	0	1	1	1	COLLEGE	1
6025	2	12580	1	WHIT	0	0	2	1	COLLEGE	2
6185	1	3450	0	WHIT	0	1	5	1	COLLEGE	3
6007	2	9640	0	OTHE	0	1	2	1	AA Degr	2
6242	2	6373	1	WHIT	0	1	1	1	Less HS	2
6114	1	6854	0	WHIT	0	0	2	1	HS	3
6250	2	2572	0	HISP	0	1	2	2	Less HS	1
6179	1	2424	0	OTHE	1	1	1	2	COLLEGE	1
6132	2	2972	0	BLAC	0	1	1	1	COLLEGE	2
6245	1	14785	0	OTHE	0	0	2	3	Less HS	2
6124	1	3895	0	WHIT	0	1	5	1	COLLEGE	2
6177	1	11717	0	WHIT	0	0	2	1	COLLEGE	1
6246	1	9664	0	OTHE	0	0	2	3	COLLEGE	2
6290	1	11470	0	WHIT	0	0	2	1	COLLEGE	2
6012	1	6248	0	WHIT	0	0	1	1	COLLEGE	2
6275	2	9717	0	WHIT	0	1	2	1	AA Degr	1
6084	1	2305	0	BLAC	1	1	3	1	AA Degr	2
6017	1	13180	0	WHIT	0	0	3	3	COLLEGE	2
6174	2	4111	1	BLAC	1	1	4	1	HS	1
6170	2	12842	0	WHIT	0	1	2	1	COLLEGE	2
6072	1	7547	0	WHIT	0	0	2	1	COLLEGE	3
6082	1	4114	0	WHIT	0	1	1	1	COLLEGE	1
6195	1	4320	0	WHIT	1	1	1	1	COLLEGE	1
6201	2	11446	0	WHIT	0	0	2	1	Less HS	1
6147	1	13438	0	HISP	0	1	2	3	HS	2
6182	1	12416	1	WHIT	0	0	2	1	AA Degr	3
6260	2	3370	0	OTHE	0	0	2	2	COLLEGE	1
6208	1	6597	0	WHIT	0	1	2	1	COLLEGE	2
6205	2	1613	0	WHIT	0	1	2	1	AA Degr	1
6114	1	10247	0	WHIT	0	1	2	1	AA Degr	1
6103	2	4565	0	WHIT	0	0	1	1	COLLEGE	1
6142	1	11369	0	WHIT	0	1	3	1	COLLEGE	2
6178	1	5435	0	WHIT	0	1	2	1	COLLEGE	1
6261	2	2967	1	HISP	1	0	3	1	Less HS	2
6134	2	9008	0	WHIT	0	1	2	1	COLLEGE	2
6136	1	4991	0	HISP	0	1	3	2	AA Degr	3
6298	1	2548	0	HISP	0	1	1	1	COLLEGE	3
6131	2	9394	0	WHIT	0	1	2	1	AA Degr	1
6131	2	4628	0	WHIT	1	1	1	1	AA Degr	2
6155	1	9153	0	WHIT	1	1	2	1	COLLEGE	2
6149	2	3691	0	HISP	0	1	1	1	Less HS	1
6282	1	7612	0	HISP	0	0	2	1	HS	2
6284	1	6871	0	WHIT	0	1	5	1	AA Degr	3
6153	1	9693	0	OTHE	1	1	1	3	HS	1
6151	2	2629	0	BLAC	0	1	2	1	HS	2
6123	1	8034	0	HISP	0	0	4	3	Less HS	1
6133	2	4983	0	WHIT	0	0	5	1	HS	3
6019	1	1613	0	BLAC	1	0	1	1	Less HS	1
6064	1	8462	0	WHIT	0	0	2	1	COLLEGE	2
6266	2	5039	0	WHIT	0	0	2	1	COLLEGE	1
6115	2	9740	0	WHIT	0	0	3	1	HS	1
6028	1	3612	0	HISP	0	0	3	1	Less HS	1
6245	2	8950	0	HISP	0	0	1	1	Less HS	1
6135	2	15479	0	WHIT	0	0	2	1	COLLEGE	3
6266	1	6327	0	WHIT	0	1	5	1	HS	3
6168	1	4169	0	WHIT	0	0	1	1	COLLEGE	1
6251	2	1175	1	HISP	1	1	4	1	HS	1
6105	1	17574	0	WHIT	1	0	1	1	AA Degr	1
6105	1	4386	1	WHIT	1	1	1	1	HS	1
6092	2	23359	0	WHIT	0	1	1	1	Less HS	1
6059	2	5866	0	HISP	0	0	2	2	COLLEGE	1
6282	2	3408	0	HISP	1	1	1	2	Less HS	1
6287	1	6603	0	WHIT	0	0	1	1	AA Degr	1
6183	2	7513	0	HISP	0	1	2	1	HS	1
6251	1	4906	0	HISP	0	0	2	3	HS	3
6055	1	5370	0	WHIT	0	0	2	1	COLLEGE	1
6217	2	3821	0	WHIT	1	1	3	1	HS	2
6166	1	3841	1	BLAC	0	1	1	1	HS	2
6152	1	1694	0	BLAC	1	1	5	1	HS	3
6093	2	8799	0	WHIT	0	0	2	1	HS	3
6240	1	5924	0	HISP	0	1	2	3	AA Degr	2
6266	1	4725	0	WHIT	0	1	1	1	AA Degr	2
6232	2	9604	0	OTHE	1	1	4	3	COLLEGE	2
6102	2	12107	0	WHIT	0	1	2	1	AA Degr	1
6108	2	3743	0	WHIT	0	0	5	1	Less HS	3
6072	1	4698	0	WHIT	0	0	1	1	AA Degr	2
6178	1	4044	0	BLAC	0	0	1	1	HS	1
6137	2	1650	0	HISP	1	0	1	3	Less HS	1
6137	2	1650	0	HISP	1	0	1	2	Less HS	1
6292	1	1640	0	OTHE	0	1	3	1	COLLEGE	2
6289	2	9320	0	WHIT	0	0	2	1	COLLEGE	3
6004	1	4019	0	WHIT	0	1	1	1	COLLEGE	2
6224	1	4250	0	WHIT	0	0	3	1	HS	1
6056	1	5391	0	OTHE	0	0	2	2	COLLEGE	2
6226	2	10866	0	HISP	0	0	2	2	HS	1
6102	2	8824	0	WHIT	0	1	2	1	AA Degr	1
6274	2	10618	0	WHIT	0	1	2	1	AA Degr	1
6196	2	5094	0	WHIT	0	1	3	1	COLLEGE	2
6237	1	7201	0	WHIT	0	1	3	3	AA Degr	2
6092	2	4448	0	WHIT	1	1	3	1	AA Degr	1
6081	2	31246	0	WHIT	0	1	1	1	AA Degr	1
6001	1	7022	0	WHIT	1	0	1	1	HS	2
6152	1	12036	0	WHIT	0	1	2	1	AA Degr	1
6226	1	11647	0	WHIT	0	1	2	1	HS	1
6177	1	13866	0	WHIT	0	1	2	1	COLLEGE	1
6092	2	9037	0	WHIT	0	0	2	1	COLLEGE	1
6221	1	4472	0	HISP	0	1	2	1	AA Degr	2
6102	2	13798	0	WHIT	0	0	1	1	AA Degr	1
6152	2	7268	0	WHIT	0	0	1	1	COLLEGE	1
6152	2	8856	0	WHIT	1	0	1	1	COLLEGE	1
6133	2	6373	0	WHIT	0	1	2	1	AA Degr	2
6240	1	3728	0	HISP	0	0	3	1	AA Degr	2
6102	2	8196	0	WHIT	0	1	1	1	HS	2
6123	2	1406	1	HISP	1	1	4	1	Less HS	1
6231	2	4755	0	HISP	1	1	3	1	Less HS	1
6109	2	4747	0	WHIT	0	0	3	1	Less HS	2
6286	1	4948	0	WHIT	0	0	5	1	HS	3
6266	2	3362	0	HISP	0	1	2	1	AA Degr	2
6024	1	14431	0	WHIT	0	1	2	1	COLLEGE	1
6053	1	14195	0	WHIT	0	1	5	1	HS	3
6115	1	14158	0	WHIT	0	1	2	1	HS	2
6098	2	5135	0	WHIT	0	1	1	1	AA Degr	1
6104	2	24440	0	WHIT	0	1	1	1	AA Degr	1
6006	1	5665	0	WHIT	1	0	1	1	AA Degr	2
6009	2	8995	0	WHIT	0	0	1	1	COLLEGE	2
6211	2	12948	0	WHIT	0	0	2	1	COLLEGE	2
6080	1	4164	0	WHIT	0	1	5	1	HS	3
6245	2	8041	0	HISP	0	0	1	1	AA Degr	1
6110	1	5160	0	HISP	0	0	2	3	AA Degr	2
6122	2	7170	0	WHIT	0	1	2	1	COLLEGE	2
6010	2	6001	0	WHIT	0	1	3	1	AA Degr	2
6263	2	5508	0	WHIT	1	0	2	1	AA Degr	1
6125	2	13740	0	WHIT	0	0	2	1	COLLEGE	2
6053	2	3909	0	WHIT	0	1	2	1	HS	3
6010	2	5406	1	WHIT	0	1	1	1	HS	3
6288	1	21477	0	WHIT	0	0	2	1	AA Degr	1
6119	2	7837	0	BLAC	0	0	2	1	COLLEGE	1
6209	1	4998	0	WHIT	0	1	3	1	AA Degr	2
6195	2	11525	1	WHIT	0	0	2	1	AA Degr	1
6063	1	10353	0	WHIT	0	0	2	1	HS	2
6001	1	12873	1	WHIT	0	0	2	1	COLLEGE	2
6042	2	4594	0	WHIT	0	1	1	1	COLLEGE	3
6079	1	2246	0	BLAC	0	1	1	1	AA Degr	1
6236	2	7436	0	HISP	0	1	2	1	COLLEGE	1
6186	1	9215	0	BLAC	1	0	1	1	HS	1
6031	1	5283	0	WHIT	0	1	5	1	HS	3
6280	1	16506	0	HISP	0	0	1	1	HS	1
6284	1	21431	0	WHIT	0	0	2	1	AA Degr	1
6108	1	15706	0	WHIT	0	0	1	1	HS	1
6258	2	2715	0	BLAC	0	0	3	1	COLLEGE	2
6164	1	10686	0	WHIT	0	0	2	1	AA Degr	1
6273	1	12551	0	WHIT	0	0	2	1	AA Degr	2
6039	2	6425	1	WHIT	1	1	3	1	Less HS	2
6153	1	9055	0	WHIT	1	0	1	1	AA Degr	1
6026	2	17138	0	WHIT	0	0	2	1	HS	3
6175	1	3379	0	BLAC	0	1	5	1	COLLEGE	2
6262	1	8846	0	WHIT	0	1	2	1	COLLEGE	2
6089	2	10477	0	WHIT	0	0	2	1	HS	2
6148	1	5024	0	HISP	0	1	3	3	AA Degr	2
6192	1	4957	1	WHIT	1	1	3	1	HS	2
6058	1	9459	0	WHIT	0	1	1	1	AA Degr	1
6068	2	3687	1	BLAC	0	1	1	1	Less HS	2
6144	1	20098	0	WHIT	0	0	1	1	HS	1
6036	1	10058	0	HISP	0	0	2	1	Less HS	2
6131	2	7067	0	WHIT	0	0	1	1	COLLEGE	2
6031	1	11307	0	WHIT	0	1	2	1	AA Degr	2
6145	1	9929	0	WHIT	0	1	2	1	AA Degr	2
6241	2	2108	0	OTHE	0	1	1	1	AA Degr	1
6177	1	4599	0	WHIT	0	0	1	1	AA Degr	3
6182	2	5460	0	HISP	0	1	2	1	COLLEGE	1
6068	2	5970	1	WHIT	1	1	1	1	Less HS	1
6117	2	5660	0	WHIT	0	0	2	1	Less HS	3
6062	1	6005	1	BLAC	0	0	4	1	Less HS	2
6090	2	3897	0	WHIT	0	1	5	1	AA Degr	3
6072	1	7951	0	WHIT	0	1	1	1	COLLEGE	2
6158	1	28542	0	WHIT	0	0	2	1	AA Degr	3
6104	2	8721	0	WHIT	0	0	2	1	COLLEGE	3
6152	2	7261	0	WHIT	1	0	1	1	AA Degr	1
6292	1	2588	0	BLAC	0	1	4	1	HS	2
6246	1	4233	0	OTHE	0	1	2	3	HS	3
6264	2	20137	0	WHIT	0	0	1	1	COLLEGE	1
6189	2	11788	0	WHIT	1	1	2	1	HS	1
6273	1	5787	0	WHIT	0	1	3	1	AA Degr	2
6168	2	2414	0	WHIT	0	1	3	1	COLLEGE	1
6107	1	5823	0	WHIT	0	1	3	1	HS	1
6142	1	6519	0	WHIT	0	1	4	1	AA Degr	1
6195	2	8681	0	WHIT	0	1	2	1	COLLEGE	1
6165	1	1977	0	HISP	0	1	5	3	AA Degr	3
6153	2	19114	1	WHIT	0	1	2	1	Less HS	1
6185	1	10990	0	WHIT	0	0	2	1	AA Degr	2
6087	2	16562	0	BLAC	0	0	1	1	HS	1
6162	2	5598	0	WHIT	1	1	5	1	Less HS	3
6167	1	23186	0	WHIT	0	1	1	1	HS	1
6018	2	1684	0	BLAC	0	1	1	3	COLLEGE	2
6119	1	15283	0	WHIT	0	1	1	1	Less HS	1
6156	1	14268	0	WHIT	0	0	3	1	Less HS	2
6118	1	16001	0	WHIT	0	1	2	1	COLLEGE	2
6084	2	11414	0	BLAC	1	0	1	1	Less HS	1
6192	2	7256	0	BLAC	0	0	3	1	Less HS	2
6283	1	4633	0	HISP	0	1	4	1	HS	1
6014	1	3741	0	BLAC	0	1	1	1	COLLEGE	2
6243	1	8851	0	WHIT	0	0	2	1	COLLEGE	2
6003	1	2665	0	BLAC	0	1	4	3	AA Degr	1
6240	2	8244	0	HISP	0	1	1	1	AA Degr	2
6020	2	2694	0	BLAC	0	0	2	3	COLLEGE	2
6195	2	5181	1	WHIT	1	1	3	1	AA Degr	1
6076	2	15195	0	HISP	0	0	2	2	COLLEGE	2
6091	2	12076	0	WHIT	0	1	2	1	COLLEGE	1
6098	1	8560	0	WHIT	0	1	5	1	HS	3
6008	1	3467	0	WHIT	0	1	5	1	HS	3
6239	2	4691	0	BLAC	0	1	1	1	COLLEGE	1
6238	2	18339	0	HISP	0	1	1	1	COLLEGE	1
6113	1	10189	0	WHIT	0	0	2	1	COLLEGE	1
6068	2	9127	1	WHIT	0	1	2	1	Less HS	3
6275	2	8120	0	WHIT	0	1	2	1	HS	3
6072	2	10232	0	WHIT	0	0	2	1	COLLEGE	2
6034	1	10148	0	WHIT	0	1	2	1	COLLEGE	1
6163	2	7260	0	WHIT	1	1	1	1	Less HS	1
6007	1	4623	0	WHIT	0	0	5	1	COLLEGE	3
6087	1	13014	0	WHIT	0	0	2	1	AA Degr	1
6284	1	6295	0	WHIT	0	0	2	1	COLLEGE	1
6041	2	3467	0	WHIT	0	1	3	1	COLLEGE	3
6041	2	3187	0	WHIT	0	1	5	1	AA Degr	2
6155	1	7317	0	WHIT	0	0	3	1	COLLEGE	1
6085	2	1536	0	WHIT	0	1	1	1	AA Degr	1
6064	1	19734	0	WHIT	0	0	1	1	AA Degr	1
6282	2	4880	0	HISP	0	0	1	1	HS	1
6153	1	8731	0	WHIT	0	1	2	1	AA Degr	3
6003	1	6923	0	BLAC	0	0	1	1	HS	1
6004	1	10515	0	WHIT	0	0	2	3	COLLEGE	1
6289	2	10232	0	WHIT	0	1	5	1	HS	3
6001	1	7767	1	WHIT	1	0	1	1	HS	2
6193	1	5580	0	WHIT	0	0	1	1	COLLEGE	1
6152	2	11169	0	WHIT	0	0	2	1	HS	3
6205	1	1754	0	OTHE	0	1	1	2	COLLEGE	1
6248	1	11406	0	OTHE	1	1	3	1	HS	2
6089	2	10477	0	WHIT	0	0	2	1	AA Degr	2
6256	2	2871	0	OTHE	0	1	5	3	COLLEGE	3
6082	2	16964	0	WHIT	0	1	1	1	Less HS	1
6255	2	4239	0	WHIT	0	1	5	1	Less HS	3
6158	1	14480	0	WHIT	0	1	5	1	AA Degr	3
6267	1	23753	0	WHIT	0	1	2	2	Less HS	1
6203	2	9853	0	WHIT	0	0	2	1	AA Degr	1
6275	1	3130	0	HISP	1	1	3	1	AA Degr	1
6055	1	2330	0	WHIT	0	0	3	1	AA Degr	2
6232	1	9501	0	WHIT	0	1	2	1	AA Degr	1
6139	1	14663	0	WHIT	0	0	2	1	AA Degr	2
6201	2	6346	0	WHIT	0	1	2	3	Less HS	3
6100	2	12285	0	WHIT	0	1	1	1	AA Degr	2
6220	1	1545	1	BLAC	1	0	3	1	Less HS	3
6074	2	7957	0	WHIT	0	0	2	1	COLLEGE	2
6031	1	9741	0	WHIT	0	0	1	1	AA Degr	1
6255	1	12393	0	WHIT	0	1	2	1	COLLEGE	2
6059	2	2674	0	HISP	0	0	3	3	AA Degr	1
6116	2	7041	0	WHIT	0	0	4	1	AA Degr	1
6150	1	4213	0	HISP	0	1	5	3	HS	3
6014	1	8266	0	BLAC	0	1	2	1	AA Degr	1
6071	1	4154	0	WHIT	0	1	3	1	HS	2
6262	1	1632	0	OTHE	0	1	1	3	COLLEGE	2
6124	2	28272	0	WHIT	0	1	1	1	AA Degr	1
6173	1	13824	1	WHIT	0	0	1	1	HS	2
6115	2	4392	0	WHIT	0	0	3	1	HS	2
6191	2	8175	0	BLAC	0	0	1	1	HS	1
6107	2	3040	0	WHIT	0	0	1	1	HS	3
6107	2	3136	0	WHIT	0	0	1	1	COLLEGE	2
6295	2	5511	0	WHIT	0	1	2	1	COLLEGE	2
6081	1	5480	0	WHIT	0	1	5	1	COLLEGE	2
6153	1	9067	0	WHIT	0	1	3	1	COLLEGE	2
6211	1	6062	0	HISP	0	1	3	2	AA Degr	1
6267	2	32646	0	WHIT	0	0	1	1	COLLEGE	1
6222	2	4623	0	BLAC	0	1	5	1	Less HS	3
6158	2	7018	1	WHIT	0	0	2	1	Less HS	3
6148	2	3362	0	HISP	0	1	2	2	Less HS	1
6063	1	3161	0	WHIT	0	0	5	1	Less HS	3
6231	1	9153	0	WHIT	1	1	3	1	Less HS	3
6250	1	7710	0	HISP	0	0	2	1	COLLEGE	1
6158	1	16974	0	WHIT	0	0	1	1	AA Degr	1
6225	2	8600	0	WHIT	0	1	2	1	COLLEGE	3
6185	1	5324	0	OTHE	0	1	2	2	COLLEGE	1
6130	2	3436	0	WHIT	0	1	5	1	COLLEGE	3
6078	2	3711	0	WHIT	0	1	3	1	HS	2
6195	1	3855	0	WHIT	0	1	4	1	COLLEGE	2
6125	1	6773	0	WHIT	0	0	2	1	COLLEGE	3
6264	2	3756	0	BLAC	0	0	4	1	AA Degr	3
6264	2	3893	1	WHIT	1	0	4	1	Less HS	1
6133	1	4304	0	BLAC	0	0	3	1	AA Degr	1
6115	1	8165	0	WHIT	0	1	2	1	AA Degr	1
6085	1	5130	0	WHIT	0	1	5	1	AA Degr	3
6291	2	14106	0	OTHE	0	0	2	1	HS	2
6242	1	4541	0	WHIT	0	1	1	1	AA Degr	1
6095	2	5279	0	WHIT	0	1	1	1	HS	1
6082	1	10160	0	WHIT	0	0	1	1	HS	1
6028	1	4825	0	HISP	0	1	2	3	HS	1
6015	1	6629	0	WHIT	0	0	5	1	COLLEGE	1
6287	2	3726	0	WHIT	0	1	1	1	COLLEGE	2
6166	2	18746	0	WHIT	0	0	2	1	AA Degr	1
6201	1	7220	0	HISP	1	1	2	2	Less HS	1
6177	1	6690	0	WHIT	0	0	3	1	COLLEGE	2
6292	2	3874	0	OTHE	0	1	1	1	AA Degr	1
6009	2	11261	0	WHIT	0	0	2	1	AA Degr	3
6032	1	11204	0	WHIT	0	0	4	3	AA Degr	2
6113	1	7642	0	WHIT	0	0	3	1	AA Degr	1
6035	2	6283	0	BLAC	0	1	5	1	Less HS	3
6280	2	6663	0	WHIT	0	0	3	3	HS	3
6291	1	8901	1	WHIT	0	0	2	1	HS	3
6114	2	5824	0	BLAC	1	0	1	1	AA Degr	1
6028	2	8498	0	WHIT	0	1	5	1	HS	2
6189	1	12851	0	WHIT	0	1	2	1	Less HS	3
6223	1	3263	0	WHIT	0	1	5	1	HS	3
6276	2	1960	0	OTHE	0	0	2	2	COLLEGE	1
6012	1	3296	0	HISP	0	1	4	3	AA Degr	2
6185	1	7593	0	WHIT	0	1	2	1	AA Degr	1
6145	1	9435	0	WHIT	0	0	2	3	HS	2
6273	2	10197	0	WHIT	0	1	2	1	AA Degr	2
6182	1	3760	0	HISP	0	0	3	1	COLLEGE	2
6253	1	3724	0	OTHE	0	0	2	2	Less HS	1
6225	2	3917	0	WHIT	0	0	5	1	COLLEGE	3
6170	2	12204	0	WHIT	0	0	2	1	COLLEGE	2
6275	2	5019	0	WHIT	0	1	1	1	Less HS	1
6289	2	5116	0	WHIT	0	1	5	1	Less HS	3
6064	1	9872	0	WHIT	0	1	1	1	AA Degr	1
6044	2	12134	0	WHIT	0	0	1	1	HS	1
6279	1	6039	0	OTHE	0	0	2	3	COLLEGE	2
6112	1	8109	0	WHIT	0	1	2	1	AA Degr	2
6042	2	10189	0	WHIT	0	0	2	1	HS	2
6098	1	3803	0	HISP	0	1	2	2	HS	1
6284	1	3359	0	WHIT	0	1	5	1	AA Degr	3
6226	1	3244	1	WHIT	0	1	5	1	HS	3
6284	1	8788	0	WHIT	0	1	1	1	COLLEGE	1
6203	2	13610	0	WHIT	0	1	1	1	Less HS	1
6148	2	6132	0	BLAC	0	0	1	1	AA Degr	1
6097	1	10270	0	WHIT	1	1	1	1	AA Degr	1
6284	1	2166	0	HISP	0	0	3	1	AA Degr	2
6215	1	13689	0	WHIT	1	1	1	1	HS	2
6246	1	1803	0	OTHE	0	1	1	3	COLLEGE	2
6241	2	4770	0	OTHE	0	1	2	1	COLLEGE	2
6282	2	1885	0	HISP	0	1	4	3	Less HS	2
6178	1	7568	0	WHIT	0	1	2	1	HS	2
6193	2	2497	0	BLAC	0	1	1	1	HS	2
6131	1	6397	0	BLAC	0	0	2	1	AA Degr	1
6046	2	8416	0	OTHE	0	0	5	1	HS	1
6146	1	15763	0	WHIT	0	1	2	3	COLLEGE	1
6078	2	5609	0	OTHE	0	0	1	3	AA Degr	1
6071	2	13961	0	WHIT	0	1	2	1	COLLEGE	1
6007	1	13746	0	WHIT	0	0	2	1	COLLEGE	1
6161	2	5151	0	WHIT	0	1	3	1	AA Degr	1
6297	1	12800	0	WHIT	0	1	2	1	COLLEGE	2
6205	2	1604	0	HISP	0	1	2	1	Less HS	1
6291	2	2690	0	WHIT	0	1	3	1	AA Degr	3
6042	1	6100	0	WHIT	0	1	3	1	HS	2
6027	1	9657	0	WHIT	0	1	2	1	AA Degr	1
6292	2	2436	0	OTHE	0	0	2	1	COLLEGE	3
6210	2	5152	0	BLAC	1	1	1	1	HS	1
6169	1	4494	0	WHIT	0	1	1	1	AA Degr	1
6064	1	10211	0	WHIT	0	0	2	1	AA Degr	2
6273	1	12244	0	HISP	0	0	2	1	AA Degr	1
6082	2	8055	0	WHIT	0	0	2	1	COLLEGE	1
6143	1	2991	0	BLAC	0	1	3	1	AA Degr	2
6125	2	13315	0	WHIT	0	0	2	1	COLLEGE	3
6263	2	15074	0	BLAC	0	1	2	1	AA Degr	1
6195	1	8226	0	WHIT	0	1	2	1	AA Degr	1
6048	1	9659	0	WHIT	0	1	2	1	AA Degr	1
6243	1	5232	0	WHIT	0	0	1	1	COLLEGE	1
6016	1	1324	1	OTHE	1	1	5	3	Less HS	3
6205	2	3631	0	BLAC	0	1	2	3	HS	2
6158	2	5436	0	WHIT	0	0	5	1	COLLEGE	2
6125	2	14458	0	WHIT	0	1	3	1	COLLEGE	2
6169	1	7573	0	WHIT	0	0	2	1	HS	3
6106	1	10281	0	WHIT	0	0	2	1	HS	3
6133	1	4793	0	BLAC	0	1	1	1	COLLEGE	1
6201	1	5183	0	BLAC	0	0	3	1	HS	2
6272	1	7248	0	OTHE	0	1	2	3	HS	1
6048	1	27175	0	WHIT	0	1	1	1	Less HS	1
6084	1	4251	0	HISP	0	1	3	3	COLLEGE	2
6211	1	12100	0	HISP	1	0	2	2	Less HS	1
6039	2	5300	1	WHIT	1	1	1	1	COLLEGE	1
6264	2	9796	0	WHIT	0	0	2	1	AA Degr	1
6121	2	7064	0	OTHE	1	0	2	2	COLLEGE	1
6007	2	20562	0	WHIT	0	0	1	1	COLLEGE	1
6004	1	15757	0	WHIT	0	0	1	1	AA Degr	1
6148	2	1245	0	HISP	1	1	3	3	Less HS	1
6177	1	7146	0	HISP	1	1	2	3	HS	2
6007	2	12588	0	BLAC	0	1	5	3	AA Degr	3
6015	2	2536	0	BLAC	1	1	2	2	AA Degr	2
6093	2	16059	0	WHIT	0	1	1	1	AA Degr	1
6024	1	8038	0	WHIT	0	0	1	1	Less HS	2
6050	2	7636	0	WHIT	0	0	1	1	COLLEGE	1
6248	1	12231	0	WHIT	0	0	2	1	AA Degr	3
6139	2	3022	0	BLAC	0	0	3	1	COLLEGE	2
6223	2	13696	0	WHIT	0	1	2	1	COLLEGE	2
6194	2	16798	0	HISP	0	0	2	3	HS	2
6278	2	2989	1	HISP	1	1	1	1	AA Degr	1
6166	1	5414	0	WHIT	0	0	1	1	AA Degr	1
6242	2	6107	0	WHIT	0	1	2	1	Less HS	3
6189	2	6830	0	WHIT	0	0	2	1	AA Degr	2
6038	1	13553	0	WHIT	0	1	2	1	AA Degr	3
6007	2	15320	0	WHIT	0	1	2	3	COLLEGE	2
6176	1	2588	1	HISP	1	1	1	1	Less HS	1
6266	1	5370	0	HISP	1	1	3	1	HS	1
6163	2	14368	0	WHIT	0	0	1	1	COLLEGE	1
6001	2	4077	0	WHIT	0	1	1	1	HS	3
6036	2	5348	0	WHIT	0	1	1	1	COLLEGE	1
6104	2	21258	0	WHIT	0	0	1	1	HS	1
6271	2	7021	0	WHIT	0	0	3	1	AA Degr	1
6245	2	8415	0	HISP	0	1	2	3	Less HS	1
6266	2	9209	0	WHIT	0	1	2	3	HS	3
6287	2	4037	0	OTHE	1	0	1	1	HS	1
6001	1	5640	0	WHIT	0	0	1	1	HS	3
6080	1	14021	0	WHIT	0	1	1	1	HS	1
6141	2	14401	0	WHIT	0	1	2	1	HS	2
6179	2	7647	0	WHIT	1	1	2	1	HS	1
6300	2	8080	0	HISP	0	0	2	2	Less HS	1
6017	1	14846	0	WHIT	0	0	2	3	COLLEGE	2
6193	1	10954	1	WHIT	0	1	3	1	HS	1
6075	1	20038	0	WHIT	0	1	1	2	AA Degr	1
6129	2	9075	0	WHIT	0	0	2	1	HS	3
6115	1	21236	0	WHIT	0	1	2	1	HS	2
6044	1	4625	0	WHIT	0	0	3	1	COLLEGE	3
6085	1	5435	0	WHIT	0	1	2	1	AA Degr	1
6080	1	3744	0	WHIT	0	0	5	1	AA Degr	2
6063	1	6523	0	WHIT	0	0	2	1	COLLEGE	2
6127	2	11253	0	BLAC	0	1	1	1	AA Degr	1
6221	1	4981	0	WHIT	0	0	4	1	HS	1
6037	1	6473	0	WHIT	0	0	1	1	HS	1
6151	2	6397	0	BLAC	0	0	2	3	AA Degr	1
6066	2	8777	0	WHIT	0	1	2	1	AA Degr	2
6112	1	10343	0	WHIT	0	0	2	1	HS	1
6100	2	10574	0	WHIT	0	0	2	1	HS	3
6261	2	2789	0	OTHE	0	1	2	3	Less HS	2
6273	1	11342	0	WHIT	0	1	2	1	COLLEGE	2
6089	2	5008	0	HISP	0	0	3	1	AA Degr	1
6159	1	7330	0	WHIT	0	0	1	1	AA Degr	2
6054	2	15387	0	WHIT	0	1	2	1	AA Degr	1
6032	1	6666	0	WHIT	0	0	1	1	COLLEGE	1
6300	2	7254	0	HISP	1	1	2	1	Less HS	3
6282	1	2716	0	HISP	0	1	3	3	AA Degr	1
6114	2	3675	0	WHIT	0	1	5	1	Less HS	3
6293	2	6627	0	WHIT	0	1	2	1	HS	3
6146	1	2875	0	HISP	0	1	2	3	COLLEGE	1
6072	2	8338	0	WHIT	0	0	1	1	HS	1
6217	2	19944	0	WHIT	0	1	1	1	Less HS	1
6293	1	18202	0	WHIT	0	1	2	1	COLLEGE	2
6053	1	12778	0	WHIT	0	0	2	1	HS	2
6255	2	8689	0	HISP	0	1	1	1	AA Degr	1
6240	2	6440	1	WHIT	0	0	3	1	AA Degr	2
6110	2	12877	0	WHIT	0	1	3	1	Less HS	1
6003	1	2181	1	OTHE	0	1	4	3	AA Degr	2
6003	1	2468	0	WHIT	1	0	4	1	HS	3
6003	1	2546	0	WHIT	0	0	3	1	HS	2
6166	2	9258	0	WHIT	0	1	1	1	COLLEGE	1
6277	1	13969	0	OTHE	0	1	2	3	HS	2
6221	1	9049	0	WHIT	0	0	1	1	Less HS	1
6150	1	2035	0	OTHE	0	0	4	2	AA Degr	2
6270	1	9496	0	HISP	0	0	2	1	AA Degr	1
6099	2	17205	0	WHIT	0	0	1	1	HS	1
6192	1	8662	0	WHIT	0	0	2	1	COLLEGE	1
6264	2	10272	0	WHIT	0	1	2	1	AA Degr	2
6180	1	9316	0	WHIT	0	0	2	1	COLLEGE	2
6043	2	7702	0	WHIT	0	0	2	1	HS	3
6014	1	2857	0	BLAC	1	1	4	1	Less HS	1
6140	1	3348	0	BLAC	0	1	1	1	Less HS	2
6279	1	13895	0	WHIT	0	1	2	1	COLLEGE	2
6101	2	5130	0	WHIT	0	0	1	1	HS	1
6134	2	10360	0	WHIT	0	0	2	1	COLLEGE	2
6267	2	21872	0	WHIT	0	0	2	1	COLLEGE	2
6127	2	2834	0	BLAC	0	0	3	3	COLLEGE	1
6175	1	4755	0	BLAC	1	1	2	1	AA Degr	2
6246	1	5408	0	OTHE	0	1	2	3	COLLEGE	2
6224	2	11027	0	WHIT	0	0	2	1	AA Degr	2
6026	1	11459	0	WHIT	0	0	2	1	HS	2
6079	1	2246	0	BLAC	0	1	1	1	COLLEGE	1
6075	1	12835	0	WHIT	0	1	2	1	COLLEGE	1
6220	2	12443	0	WHIT	0	1	1	1	COLLEGE	1
6264	2	6494	1	HISP	0	1	2	1	Less HS	2
6288	2	5630	0	WHIT	0	1	2	1	AA Degr	1
6175	1	6345	1	BLAC	1	0	4	1	Less HS	1
6191	1	12056	0	WHIT	0	1	2	1	COLLEGE	2
6163	2	4210	0	WHIT	0	1	3	1	AA Degr	2
6183	1	7658	0	HISP	1	0	2	3	Less HS	3
6105	1	10718	0	WHIT	0	0	1	1	AA Degr	1
6006	2	9655	0	WHIT	0	1	2	1	HS	1
6075	1	20071	0	WHIT	0	0	1	1	AA Degr	1
6041	1	7916	0	HISP	0	0	1	1	AA Degr	1
6155	1	5509	0	BLAC	0	0	1	1	HS	2
6213	2	5847	0	BLAC	0	1	2	1	AA Degr	1
6010	2	14296	0	HISP	0	0	2	1	AA Degr	1
6010	2	11645	0	WHIT	0	1	2	1	AA Degr	2
6184	2	9300	0	HISP	0	0	1	1	AA Degr	1
6229	1	5231	1	WHIT	0	0	4	1	AA Degr	1
6229	1	5226	0	WHIT	0	0	1	1	AA Degr	1
6165	1	2845	0	BLAC	0	1	1	1	HS	1
6153	1	3699	0	HISP	0	0	1	1	HS	2
6053	1	14681	0	WHIT	0	0	2	1	AA Degr	3
6125	2	8828	0	OTHE	0	1	2	3	COLLEGE	2
6235	1	7532	0	BLAC	1	0	1	1	COLLEGE	2
6228	2	6349	0	HISP	0	1	2	1	COLLEGE	1
6044	1	8554	0	WHIT	0	0	2	1	Less HS	3
6114	2	21140	0	WHIT	1	0	1	1	Less HS	1
6201	2	3311	0	WHIT	1	1	3	1	AA Degr	2
6001	1	7767	0	WHIT	0	0	3	1	COLLEGE	2
6133	2	6722	0	BLAC	0	1	2	1	COLLEGE	2
6107	2	2716	0	WHIT	0	1	5	1	AA Degr	3
6251	2	2505	1	HISP	0	1	3	1	AA Degr	2
6145	2	3748	0	WHIT	0	0	3	1	COLLEGE	2
6035	2	5405	0	WHIT	0	1	5	1	AA Degr	3
6286	1	9568	0	WHIT	0	1	5	1	AA Degr	3
6054	2	10401	0	WHIT	0	1	3	1	AA Degr	2
6219	2	3921	0	WHIT	0	1	5	1	Less HS	3
6044	2	7611	0	WHIT	0	1	5	1	HS	2
6046	1	7079	0	WHIT	0	0	2	1	AA Degr	2
6099	1	4125	0	WHIT	0	0	3	1	COLLEGE	2
6119	2	13061	0	BLAC	0	0	2	3	COLLEGE	1
6213	1	6436	0	BLAC	1	0	1	1	HS	2
6051	1	5882	0	HISP	0	0	5	3	HS	3
6042	2	10189	0	WHIT	0	0	2	1	HS	2
6039	2	3194	0	OTHE	1	0	1	2	COLLEGE	1
6255	2	8254	0	WHIT	0	0	1	1	COLLEGE	1
6127	2	4018	0	OTHE	0	1	2	2	AA Degr	1
6131	2	4372	0	BLAC	0	1	3	1	AA Degr	1
6175	1	2526	0	BLAC	1	1	5	1	HS	2
6103	2	8723	0	WHIT	0	0	2	1	HS	3
6182	2	2366	1	BLAC	0	0	3	1	AA Degr	2
6178	1	7496	0	WHIT	0	0	5	1	COLLEGE	2
6087	2	10395	0	BLAC	1	1	4	1	HS	1
6028	1	7040	0	OTHE	0	1	2	2	AA Degr	1
6007	2	6330	0	HISP	1	1	2	2	AA Degr	1
6228	1	9056	0	WHIT	0	1	2	1	AA Degr	2
6236	2	9080	0	WHIT	0	0	1	1	COLLEGE	2
6093	2	8132	1	WHIT	0	0	2	1	COLLEGE	3
6103	2	4426	0	WHIT	0	1	3	1	COLLEGE	3
6287	2	11881	0	WHIT	0	0	1	1	AA Degr	1
6075	2	12510	0	WHIT	0	0	2	3	COLLEGE	1
6129	2	3505	0	BLAC	0	1	3	1	COLLEGE	2
6054	1	4475	0	WHIT	0	0	1	1	COLLEGE	1
6087	2	18222	0	WHIT	0	1	2	2	COLLEGE	1
6116	2	11402	0	WHIT	0	1	2	1	AA Degr	1
6216	2	3962	0	WHIT	0	1	2	1	AA Degr	2
6193	2	4320	0	WHIT	1	1	1	1	Less HS	1
6199	2	5861	0	WHIT	0	0	3	1	HS	2
6273	1	12341	0	WHIT	0	1	2	1	HS	3
6137	2	7905	0	HISP	1	0	1	1	Less HS	1
6082	1	3184	0	HISP	0	0	1	3	Less HS	1
6003	1	3002	0	WHIT	1	1	1	2	Less HS	1
6003	1	6992	0	BLAC	0	0	1	2	HS	1
6144	2	6010	0	WHIT	0	0	3	1	AA Degr	2
6273	1	12341	0	WHIT	0	1	2	1	AA Degr	3
6276	2	4514	0	BLAC	0	0	1	2	AA Degr	1
6117	1	3665	1	WHIT	1	1	1	1	HS	1
6036	1	7681	0	WHIT	0	1	2	1	COLLEGE	1
6294	2	6544	0	WHIT	0	0	2	1	COLLEGE	3
6229	2	19576	0	WHIT	0	1	2	1	AA Degr	3
6105	1	8796	0	WHIT	0	0	2	1	HS	1
6057	2	2194	0	HISP	1	1	3	1	Less HS	3
6164	2	6147	0	HISP	1	0	3	3	HS	3
6009	2	5444	0	WHIT	0	1	5	1	AA Degr	3
6102	2	4604	0	WHIT	0	0	1	1	HS	1
6160	2	3054	0	WHIT	1	1	5	1	AA Degr	3
6183	2	9170	0	HISP	0	1	2	3	HS	1
6079	1	2237	0	BLAC	0	0	1	1	HS	1
6133	2	4610	0	BLAC	0	1	2	3	AA Degr	2
6089	2	10477	0	WHIT	0	0	2	1	COLLEGE	2
6280	1	1733	0	HISP	0	1	3	1	HS	2
6181	1	19268	0	WHIT	0	0	5	1	AA Degr	2
6240	1	2570	0	BLAC	0	1	1	1	COLLEGE	1
6128	1	12896	0	BLAC	0	0	1	1	COLLEGE	2
6065	1	8949	0	WHIT	0	0	2	1	COLLEGE	1
6136	1	4605	0	BLAC	0	1	2	1	HS	1
6138	1	14767	0	BLAC	0	0	2	1	HS	1
6214	2	3491	0	HISP	0	0	5	2	Less HS	1
6214	2	3356	0	HISP	1	0	2	2	Less HS	2
6222	1	7438	0	WHIT	0	1	5	1	COLLEGE	2
6217	2	13147	0	WHIT	0	1	2	1	HS	1
6289	1	22657	0	WHIT	0	0	2	1	HS	1
6112	2	21504	0	WHIT	0	0	1	1	AA Degr	2
6124	1	22316	0	BLAC	0	0	2	1	HS	1
6171	2	8129	0	WHIT	0	0	2	1	AA Degr	1
6158	1	39924	0	WHIT	0	1	2	1	AA Degr	2
6093	1	8524	0	WHIT	0	1	2	1	AA Degr	2
6041	1	24385	0	WHIT	0	0	1	1	COLLEGE	1
6217	1	11099	0	WHIT	0	0	2	1	HS	2
6284	1	5535	0	WHIT	0	0	2	1	AA Degr	2
6010	1	12969	0	WHIT	0	0	2	1	COLLEGE	1
6186	2	28441	0	WHIT	0	0	1	1	HS	1
6260	2	3295	0	OTHE	0	1	2	2	COLLEGE	1
6056	1	9586	0	OTHE	0	0	2	3	COLLEGE	2
6194	2	4902	0	BLAC	0	1	5	1	HS	3
6088	2	6020	0	WHIT	0	0	3	1	AA Degr	3
6043	2	11656	0	WHIT	0	1	2	1	Less HS	2
6264	2	11779	0	WHIT	0	1	2	1	COLLEGE	1
6123	2	11426	0	HISP	0	1	2	2	Less HS	1
6126	2	11035	0	WHIT	0	1	2	1	COLLEGE	1
6075	1	11329	0	WHIT	0	0	2	1	COLLEGE	2
6091	2	12457	1	WHIT	0	0	2	1	AA Degr	2
6250	2	1294	0	OTHE	1	1	3	3	HS	2
6213	2	2404	0	BLAC	1	1	3	1	Less HS	2
6038	1	16296	0	WHIT	0	0	1	1	HS	1
6227	2	8728	0	HISP	0	1	2	1	Less HS	3
6266	2	10572	0	WHIT	0	0	2	2	AA Degr	1
6280	2	14348	0	BLAC	0	0	1	1	HS	1
6240	2	2903	0	HISP	0	1	3	1	AA Degr	3
6255	2	12845	0	WHIT	0	1	2	1	COLLEGE	1
6006	2	13123	0	WHIT	0	1	2	1	COLLEGE	1
6277	2	7419	0	WHIT	0	0	2	1	Less HS	3
6259	2	2930	0	OTHE	0	0	3	1	HS	1
6014	1	2266	1	BLAC	0	1	1	1	HS	2
6080	1	3627	0	OTHE	0	1	3	3	Less HS	3
6161	2	3324	0	OTHE	0	1	2	1	COLLEGE	3
6233	1	13361	0	WHIT	0	0	1	1	COLLEGE	1
6284	1	7934	0	WHIT	0	0	2	1	AA Degr	2
6171	1	4583	1	HISP	0	0	2	2	Less HS	1
6085	2	3362	0	HISP	1	1	2	2	Less HS	1
6090	1	2017	0	WHIT	0	1	3	1	AA Degr	3
6082	1	6373	0	WHIT	0	1	5	1	AA Degr	2
6013	2	3130	0	HISP	0	0	4	3	Less HS	1
6058	2	5611	0	HISP	0	0	2	3	Less HS	3
6075	2	8436	0	WHIT	0	1	2	1	AA Degr	1
6111	1	8377	0	WHIT	0	0	2	1	AA Degr	3
6145	1	15406	0	HISP	0	1	2	1	COLLEGE	2
6115	2	9573	0	WHIT	0	1	2	1	COLLEGE	1
6066	2	7679	0	WHIT	1	1	1	1	HS	1
6019	2	3163	0	HISP	0	1	2	2	AA Degr	1
6042	2	5370	0	WHIT	0	0	2	1	COLLEGE	1
6028	1	17237	0	BLAC	0	0	1	2	AA Degr	1
6295	2	3224	0	WHIT	1	1	3	1	HS	2
6275	2	7648	0	WHIT	0	1	5	1	COLLEGE	2
6072	1	3544	0	OTHE	0	0	1	1	COLLEGE	1
6280	1	5536	0	HISP	0	1	5	1	AA Degr	3
6083	1	5890	0	WHIT	0	0	3	1	Less HS	2
6098	1	4280	1	WHIT	0	1	5	1	HS	3
6035	1	22073	0	WHIT	0	0	2	1	COLLEGE	2
6247	1	7001	0	HISP	1	1	1	3	HS	1
6160	2	4393	0	OTHE	0	1	5	1	AA Degr	3
6275	2	9746	0	WHIT	0	0	3	1	HS	2
6243	1	3178	0	HISP	0	1	3	3	AA Degr	2
6031	1	4672	0	WHIT	0	1	1	1	COLLEGE	1
6112	1	10592	0	WHIT	0	1	2	1	AA Degr	1
6017	1	6326	0	HISP	0	1	2	2	HS	2
6177	1	11683	0	BLAC	0	1	2	1	HS	2
6195	1	4420	0	WHIT	0	0	1	1	COLLEGE	2
6258	2	5231	0	BLAC	0	1	3	1	AA Degr	2
6214	1	4343	0	BLAC	1	1	2	3	AA Degr	1
6163	2	6397	0	BLAC	0	0	2	1	HS	1
6043	1	4007	0	OTHE	0	0	2	1	COLLEGE	1
6261	2	2151	0	HISP	1	0	1	2	Less HS	1
6165	2	11639	0	BLAC	0	1	1	1	HS	2
6256	2	7052	0	WHIT	0	0	2	1	HS	2
6137	1	8472	0	HISP	1	0	2	2	Less HS	1
6082	2	4082	0	WHIT	0	1	3	1	HS	2
6046	1	5898	0	WHIT	0	1	2	1	AA Degr	3
6151	2	5067	1	WHIT	0	1	3	1	COLLEGE	3
6009	2	6534	0	WHIT	0	0	1	1	AA Degr	2
6260	2	2461	1	WHIT	0	0	2	1	COLLEGE	3
6069	2	12720	0	HISP	0	1	2	2	Less HS	1
6166	2	18516	0	WHIT	0	1	2	1	AA Degr	1
6289	2	4698	0	WHIT	0	1	4	1	HS	1
6064	1	4231	0	WHIT	0	0	3	1	HS	2
6042	1	5156	0	WHIT	0	0	3	1	AA Degr	2
6075	2	5448	1	WHIT	0	0	2	1	Less HS	2
6165	1	2225	0	BLAC	0	0	1	1	HS	1
6200	1	13587	0	HISP	1	1	1	2	HS	1
6154	2	9057	0	OTHE	1	0	1	1	Less HS	1
6093	2	4066	0	WHIT	0	0	5	1	AA Degr	3
6271	2	9912	0	WHIT	0	0	3	1	AA Degr	2
6271	2	11563	1	WHIT	1	1	3	1	HS	1
6131	1	6260	0	HISP	0	1	1	1	AA Degr	1
6081	1	17274	0	WHIT	0	1	2	1	COLLEGE	1
6146	2	8810	0	BLAC	0	1	2	1	COLLEGE	1
6102	2	3894	0	WHIT	0	0	3	1	AA Degr	2
6112	1	7072	0	WHIT	0	0	2	1	COLLEGE	2
6121	1	5195	0	WHIT	1	1	1	1	COLLEGE	1
6045	1	10813	0	WHIT	0	0	2	1	COLLEGE	3
6228	2	16650	1	HISP	0	0	1	1	Less HS	1
6182	1	6638	0	HISP	0	1	2	1	Less HS	2
6187	1	10651	0	WHIT	0	0	2	1	AA Degr	3
6007	2	5070	1	WHIT	0	0	1	1	HS	1
6296	2	12910	0	WHIT	0	0	2	1	HS	2
6291	1	9199	0	WHIT	0	1	3	1	AA Degr	3
6014	2	9592	0	WHIT	0	0	2	3	COLLEGE	2
6167	1	8806	0	WHIT	0	0	2	1	COLLEGE	3
6131	2	4785	0	BLAC	0	1	1	1	AA Degr	1
6169	2	11789	0	WHIT	0	1	2	2	COLLEGE	2
6287	2	4273	0	WHIT	0	1	1	1	COLLEGE	1
6193	2	7327	0	WHIT	0	0	2	1	COLLEGE	2
6275	2	8120	0	WHIT	0	1	2	1	HS	3
6216	1	8945	1	WHIT	1	1	1	1	Less HS	1
6212	1	18007	0	WHIT	0	0	2	1	COLLEGE	3
6200	1	6644	1	BLAC	1	1	1	1	Less HS	1
6225	2	11855	0	WHIT	0	1	2	1	COLLEGE	2
6266	2	8129	0	BLAC	0	0	1	1	Less HS	1
6153	2	7168	1	WHIT	0	1	3	3	AA Degr	1
6282	2	6552	0	HISP	1	0	1	3	HS	1
6042	1	3370	1	BLAC	1	1	3	1	HS	2
6110	2	5386	0	WHIT	0	0	2	1	AA Degr	1
6021	2	10343	0	BLAC	0	1	1	1	COLLEGE	1
6011	2	6488	0	OTHE	0	1	2	3	COLLEGE	2
6198	1	9287	0	WHIT	1	1	2	1	HS	2
6216	1	5946	0	WHIT	0	0	3	1	COLLEGE	3
6161	2	5166	0	OTHE	0	0	3	1	HS	2
6171	2	4826	0	HISP	0	0	2	1	Less HS	1
6300	2	2940	0	WHIT	0	1	2	1	HS	2
6272	1	9718	0	HISP	0	1	4	3	Less HS	2
6127	2	4316	0	HISP	0	0	2	3	Less HS	1
6273	1	9189	0	WHIT	0	0	2	1	COLLEGE	2
6239	2	6432	0	WHIT	0	1	1	1	COLLEGE	1
6271	2	9072	1	HISP	0	1	5	1	AA Degr	3
6222	1	7372	0	WHIT	0	0	5	1	HS	3
6100	2	11806	0	WHIT	0	0	2	1	AA Degr	2
6274	2	5123	0	WHIT	0	0	3	1	AA Degr	2
6046	2	20417	0	WHIT	0	1	2	1	AA Degr	2
6046	2	3529	0	WHIT	0	1	1	1	COLLEGE	1
6074	2	3563	0	WHIT	0	0	5	1	Less HS	3
6018	2	4247	0	HISP	1	1	4	2	Less HS	1
6187	2	4556	0	BLAC	0	0	2	1	Less HS	3
6072	2	7211	0	WHIT	0	1	1	1	COLLEGE	1
6277	2	2330	0	WHIT	0	0	5	1	AA Degr	2
6241	1	3880	0	WHIT	0	1	5	1	AA Degr	3
6205	1	1793	0	OTHE	0	0	1	2	COLLEGE	1
6016	1	2620	0	OTHE	1	0	2	2	AA Degr	3
6206	2	2129	0	BLAC	0	1	5	1	AA Degr	3
6282	2	10274	0	OTHE	1	1	1	1	AA Degr	1
6256	1	8616	0	WHIT	0	0	2	1	COLLEGE	2
6080	1	3665	0	WHIT	0	0	3	1	COLLEGE	2
6272	1	7269	1	HISP	0	0	2	1	Less HS	2
6292	1	7052	0	OTHE	0	0	5	1	COLLEGE	2
6151	2	12226	0	HISP	0	1	2	3	COLLEGE	1
6240	1	8183	0	WHIT	0	1	2	1	AA Degr	1
6071	1	4609	0	WHIT	1	1	1	1	COLLEGE	1
6117	2	4765	0	WHIT	0	1	1	1	HS	1
6100	2	17540	0	WHIT	0	1	1	1	HS	1
6182	1	3364	0	HISP	0	0	3	1	COLLEGE	2
6258	2	4016	0	OTHE	0	1	2	3	AA Degr	2
6062	1	4289	1	BLAC	0	0	4	1	AA Degr	3
6103	2	8851	0	WHIT	0	1	2	1	HS	3
6007	1	11124	0	WHIT	0	1	2	2	COLLEGE	1
6116	1	3743	0	WHIT	0	1	5	1	HS	3
6234	1	8388	0	WHIT	0	1	2	1	Less HS	2
6072	2	5043	0	WHIT	0	1	2	1	HS	3
6241	1	3792	0	WHIT	0	1	3	1	COLLEGE	2
6019	2	4310	0	HISP	1	1	2	2	HS	1
6056	1	5396	0	WHIT	1	1	1	3	AA Degr	1
6220	1	2352	1	BLAC	1	1	5	1	Less HS	2
6284	1	6438	0	WHIT	0	1	2	3	COLLEGE	1
6206	1	3982	1	WHIT	1	0	3	1	HS	2
6202	2	9361	1	BLAC	0	1	3	1	HS	2
6048	1	5623	0	WHIT	0	0	3	1	COLLEGE	2
6156	2	13874	0	WHIT	0	0	2	1	AA Degr	2
6103	2	10375	0	WHIT	0	0	2	1	AA Degr	1
6220	2	4451	0	BLAC	0	1	4	1	AA Degr	2
6202	2	7581	0	HISP	0	0	3	1	AA Degr	2
6292	1	5039	0	WHIT	0	1	2	1	AA Degr	1
6133	1	4785	0	BLAC	0	1	1	1	COLLEGE	2
6295	1	6613	0	WHIT	0	1	2	1	AA Degr	2
6114	2	3675	0	WHIT	0	1	5	1	AA Degr	3
6219	1	7743	0	WHIT	0	1	1	1	Less HS	1
6219	1	6027	0	HISP	1	0	1	2	Less HS	1
6219	1	6027	0	HISP	0	0	1	2	Less HS	1
6240	2	16849	0	WHIT	0	1	2	1	AA Degr	2
6018	2	2026	0	BLAC	0	1	1	2	AA Degr	1
6063	2	3920	1	WHIT	1	1	3	1	AA Degr	2
6178	1	9763	0	BLAC	0	0	1	3	HS	1
6295	1	8455	1	WHIT	0	1	2	1	Less HS	3
6092	2	3708	0	WHIT	0	0	1	1	AA Degr	1
6025	1	9319	0	WHIT	0	0	5	1	COLLEGE	3
6289	2	10709	1	WHIT	1	0	2	1	AA Degr	1
6158	2	8529	0	HISP	1	1	2	3	HS	1
6271	1	9805	0	WHIT	0	1	2	1	AA Degr	2
6077	2	3707	0	BLAC	0	1	1	1	AA Degr	1
6002	1	9274	0	WHIT	0	0	1	1	AA Degr	1
6171	2	3072	0	OTHE	1	0	2	2	HS	1
6139	1	24390	0	WHIT	0	0	2	1	COLLEGE	1
6274	1	4757	0	WHIT	0	1	3	1	AA Degr	2
6168	2	10361	0	BLAC	0	0	2	3	AA Degr	3
6170	2	10811	0	WHIT	0	0	1	1	AA Degr	1
6170	2	5405	0	WHIT	0	0	1	1	AA Degr	1
6170	2	6284	0	BLAC	0	0	1	1	AA Degr	1
6092	1	11119	0	WHIT	0	1	2	1	AA Degr	2
6236	1	11590	0	HISP	0	1	3	3	AA Degr	1
6046	2	9219	0	WHIT	0	0	2	1	COLLEGE	1
6001	1	5640	0	WHIT	0	0	3	3	Less HS	3
6171	2	2505	0	HISP	1	0	2	3	Less HS	3
6026	1	7404	0	WHIT	0	0	5	3	Less HS	3
6187	2	7119	0	BLAC	0	0	2	1	HS	2
6208	2	7860	0	WHIT	0	1	2	1	COLLEGE	1
6156	1	10087	0	WHIT	0	1	5	1	Less HS	3
6102	1	5168	0	WHIT	0	0	3	1	HS	3
6006	1	5120	1	WHIT	0	1	1	1	HS	2
6031	1	6109	0	WHIT	0	0	3	1	AA Degr	2
6129	1	5910	0	BLAC	0	1	1	1	AA Degr	1
6249	2	2775	0	HISP	1	1	1	2	Less HS	1
6215	2	4180	0	WHIT	1	1	5	1	Less HS	3
6176	1	11731	0	HISP	0	0	1	1	COLLEGE	1
6270	2	3934	0	HISP	0	1	2	3	Less HS	2
6079	1	5190	0	BLAC	1	1	2	1	HS	1
6075	1	5870	0	WHIT	0	1	1	1	AA Degr	1
6099	1	3501	0	WHIT	0	1	5	1	AA Degr	3
6236	1	18815	0	WHIT	0	1	2	1	AA Degr	1
6265	1	8192	0	WHIT	0	1	2	1	AA Degr	2
6121	2	8193	0	BLAC	0	1	1	1	AA Degr	1
6146	1	5519	1	HISP	0	0	2	3	Less HS	2
6220	1	1899	0	BLAC	1	1	5	1	Less HS	3
6071	2	4879	0	WHIT	0	0	1	1	AA Degr	2
6283	2	18380	0	WHIT	0	0	1	1	HS	1
6169	1	3435	0	WHIT	0	1	5	1	HS	3
6035	2	4708	0	OTHE	0	1	5	1	AA Degr	3
6222	2	2192	1	WHIT	1	0	1	1	HS	2
6208	2	13113	0	WHIT	0	0	1	1	COLLEGE	1
6028	1	6419	0	BLAC	1	1	1	1	HS	1
6065	1	12505	0	WHIT	0	0	1	1	Less HS	1
6047	2	15282	1	WHIT	0	1	2	1	HS	3
6272	1	2112	0	HISP	0	0	3	1	AA Degr	1
6129	2	9819	0	WHIT	0	0	2	1	AA Degr	3
6029	1	5395	0	WHIT	1	1	1	1	AA Degr	2
6283	1	4000	0	HISP	0	0	2	3	HS	1
6224	2	19504	0	WHIT	0	1	2	1	AA Degr	1
6057	1	2481	0	OTHE	1	0	1	2	HS	1
6034	1	4350	0	WHIT	0	0	3	1	HS	2
6280	1	3187	0	WHIT	0	1	3	1	AA Degr	2
6070	2	2033	0	BLAC	1	1	5	1	AA Degr	3
6295	2	3064	0	WHIT	0	0	1	1	HS	2
6277	1	4690	0	WHIT	0	1	1	1	Less HS	1
6045	2	12158	0	WHIT	1	0	1	1	AA Degr	1
6068	2	12460	0	WHIT	0	0	2	1	AA Degr	1
6033	2	4692	0	WHIT	1	1	3	1	COLLEGE	3
6001	1	8218	0	HISP	0	1	2	1	COLLEGE	1
6136	2	16686	0	WHIT	1	0	2	1	HS	1
6131	2	18270	0	WHIT	0	1	4	1	HS	1
6109	1	2234	0	BLAC	0	0	2	1	HS	3
6260	2	2175	0	OTHE	0	1	3	3	COLLEGE	2
6158	2	9455	0	WHIT	0	0	3	1	HS	2
6252	1	6697	1	HISP	1	1	2	3	Less HS	1
6137	1	3420	0	HISP	0	1	2	3	HS	2
6008	1	3526	0	WHIT	0	0	1	1	HS	2
6155	1	10156	0	WHIT	0	1	2	1	COLLEGE	1
6090	2	8522	0	WHIT	0	0	2	1	AA Degr	3
6213	2	3362	0	BLAC	0	1	4	1	AA Degr	1
6100	2	11609	0	WHIT	0	1	2	1	AA Degr	3
6015	2	3750	0	OTHE	0	1	2	2	COLLEGE	1
6024	1	8355	1	WHIT	0	0	3	1	AA Degr	2
6158	1	5300	0	BLAC	0	0	4	1	HS	2
6293	1	10841	0	HISP	0	1	2	1	HS	2
6024	1	6702	0	WHIT	0	1	5	3	COLLEGE	2
6196	1	9215	0	BLAC	0	0	1	1	AA Degr	1
6018	2	10423	0	WHIT	0	0	1	1	COLLEGE	1
6255	2	11586	0	WHIT	0	1	1	3	COLLEGE	1
6255	2	3123	0	WHIT	0	0	3	1	AA Degr	2
6046	2	7716	0	WHIT	1	1	2	1	COLLEGE	1
6100	2	9378	0	BLAC	0	1	2	1	COLLEGE	2
6103	2	4426	0	WHIT	0	1	3	1	COLLEGE	3
6183	2	6334	0	HISP	0	0	2	2	AA Degr	1
6039	1	27607	0	WHIT	0	1	1	1	AA Degr	1
6179	2	16498	0	WHIT	1	1	2	1	Less HS	1
6182	2	3497	0	WHIT	0	1	3	3	COLLEGE	2
6262	2	3732	0	OTHE	0	1	2	3	COLLEGE	3
6220	2	3578	0	BLAC	0	0	2	1	Less HS	3
6246	1	5107	0	OTHE	0	0	2	2	COLLEGE	1
6049	1	7764	0	WHIT	0	1	3	1	COLLEGE	2
6091	1	3083	0	WHIT	0	1	5	1	AA Degr	3
6245	1	5298	0	WHIT	0	1	5	1	COLLEGE	3
6005	2	10908	0	BLAC	0	1	1	1	AA Degr	1
6039	2	14398	0	WHIT	1	1	1	1	Less HS	1
6273	1	12908	0	HISP	0	1	2	1	HS	1
6264	2	20137	0	WHIT	0	0	1	1	AA Degr	1
6120	1	19970	0	WHIT	0	1	5	1	Less HS	3
6271	1	3875	0	WHIT	0	1	5	1	COLLEGE	3
6027	1	10740	0	WHIT	0	0	2	1	COLLEGE	1
6165	1	2281	0	OTHE	0	1	3	3	COLLEGE	1
6052	1	5226	0	WHIT	0	0	1	3	COLLEGE	1
6072	2	7301	0	WHIT	0	0	1	1	AA Degr	1
6054	1	4475	0	WHIT	0	0	1	1	COLLEGE	1
6208	1	14285	0	WHIT	0	1	2	1	AA Degr	1
6006	1	5871	1	WHIT	0	1	1	1	AA Degr	1
6161	2	9369	0	WHIT	0	0	2	1	AA Degr	2
6053	1	8363	0	HISP	0	1	2	3	Less HS	1
6086	1	9001	0	WHIT	0	1	2	1	COLLEGE	2
6268	1	3840	0	BLAC	0	0	4	1	HS	1
6016	1	1607	1	HISP	1	1	1	3	Less HS	3
6240	2	2590	0	HISP	1	1	4	3	AA Degr	2
6220	2	5117	1	BLAC	1	0	1	1	Less HS	2
6130	2	9887	0	WHIT	0	0	2	1	HS	3
6036	1	3182	0	HISP	0	1	1	3	HS	1
6200	2	4667	0	BLAC	0	1	3	1	AA Degr	1
6200	2	11114	0	WHIT	0	1	2	1	Less HS	3
6128	1	7477	0	BLAC	0	1	2	1	Less HS	2
6069	1	8329	0	WHIT	1	0	2	1	Less HS	1
6183	2	1792	0	HISP	0	1	5	3	Less HS	2
6236	1	16407	0	WHIT	0	1	2	3	HS	2
6270	2	4530	0	HISP	1	1	1	2	Less HS	1
6030	2	4913	0	BLAC	0	0	1	1	HS	2
6171	2	1273	1	OTHE	1	1	5	3	Less HS	3
6245	1	11557	0	HISP	0	1	1	1	AA Degr	1
6007	2	13656	0	OTHE	0	0	2	2	COLLEGE	1
6067	1	2113	1	BLAC	1	1	1	1	AA Degr	2
6255	2	2242	0	WHIT	0	1	5	1	HS	3
6182	2	9064	0	HISP	0	0	2	1	COLLEGE	2
6221	2	4279	1	BLAC	0	1	4	1	Less HS	3
6206	1	8253	0	WHIT	1	1	2	1	Less HS	1
6122	1	5846	1	HISP	1	1	2	2	Less HS	1
6074	1	12783	0	WHIT	0	1	2	1	COLLEGE	1
6031	1	14436	0	WHIT	0	0	2	1	COLLEGE	3
6288	1	13319	0	WHIT	0	1	2	1	HS	1
6055	2	17257	0	WHIT	0	1	2	1	AA Degr	1
6076	1	2554	0	BLAC	0	1	3	1	COLLEGE	3
6007	2	14541	0	WHIT	0	0	2	1	COLLEGE	3
6271	2	17630	0	WHIT	0	0	2	1	COLLEGE	2
6136	1	2785	0	HISP	0	1	2	3	Less HS	1
6185	1	3602	0	WHIT	0	1	3	1	AA Degr	3
6280	1	5320	0	HISP	1	1	1	1	AA Degr	1
6266	1	5940	0	HISP	0	1	2	1	HS	2
6015	2	3050	0	BLAC	1	1	1	1	Less HS	1
6070	1	6954	1	BLAC	0	0	2	1	HS	2
6146	1	1624	0	HISP	1	1	1	3	Less HS	2
6103	1	9048	0	WHIT	0	1	2	1	HS	2
6084	2	5750	1	BLAC	0	1	1	1	HS	1
6170	2	8175	0	WHIT	0	1	2	1	COLLEGE	2
6038	1	16392	0	HISP	0	1	2	1	AA Degr	2
6192	2	2420	0	WHIT	0	0	1	1	COLLEGE	2
6274	2	5425	0	WHIT	0	1	3	1	COLLEGE	2
6158	2	13887	0	WHIT	0	0	4	1	HS	2
6125	2	12746	0	WHIT	0	1	2	1	COLLEGE	2
6087	2	2881	0	BLAC	0	1	3	1	HS	2
6056	1	9759	0	WHIT	0	1	1	1	HS	1
6001	2	6486	0	OTHE	0	0	1	3	AA Degr	2
6240	2	4575	0	HISP	1	1	3	3	AA Degr	2
6227	2	6088	0	HISP	0	1	2	1	Less HS	1
6146	2	2983	0	BLAC	0	0	3	1	HS	1
6018	2	1994	0	WHIT	1	0	1	1	AA Degr	1
6018	2	2578	0	HISP	1	0	1	3	AA Degr	1
6114	1	3062	0	WHIT	0	1	5	1	AA Degr	3
6085	1	7917	0	HISP	0	0	2	1	AA Degr	1
6265	1	3782	0	HISP	1	0	1	1	AA Degr	1
6081	1	8195	0	WHIT	0	1	5	1	Less HS	3
6217	2	4216	0	WHIT	0	1	5	1	AA Degr	2
6070	1	3459	1	BLAC	1	1	1	1	HS	1
6036	1	3493	0	HISP	0	1	2	1	COLLEGE	1
6257	1	4053	0	WHIT	0	0	1	1	COLLEGE	2
6158	2	7081	0	WHIT	0	1	2	1	COLLEGE	2
6156	1	13973	0	BLAC	0	1	2	1	COLLEGE	1
6099	1	3451	0	WHIT	0	0	5	1	AA Degr	3
6149	1	3948	0	HISP	0	0	2	3	Less HS	3
6122	1	6215	0	BLAC	0	1	1	1	AA Degr	1
6227	2	9611	0	HISP	0	1	1	1	AA Degr	1
6214	1	4943	0	WHIT	0	1	2	1	AA Degr	2
6060	1	9683	0	WHIT	0	0	2	1	HS	2
6066	1	2440	0	WHIT	1	1	1	1	Less HS	1
6280	1	18956	0	WHIT	0	1	4	1	COLLEGE	2
6238	2	9030	0	WHIT	0	0	1	1	COLLEGE	3
6042	2	9188	0	WHIT	0	1	2	1	AA Degr	3
6075	2	5516	0	WHIT	0	1	2	1	COLLEGE	2
6087	1	13014	0	WHIT	0	0	1	1	COLLEGE	1
6286	1	8646	0	HISP	0	0	2	3	HS	1
6268	1	5708	0	HISP	0	0	3	1	COLLEGE	2
6024	1	7264	0	WHIT	0	1	1	1	HS	2
6145	1	2379	0	WHIT	0	1	3	1	COLLEGE	2
6194	2	5199	0	WHIT	0	1	5	1	AA Degr	2
6166	1	9668	0	BLAC	0	1	1	1	COLLEGE	1
6139	1	15982	0	WHIT	0	1	2	1	COLLEGE	1
6267	2	7931	0	HISP	0	1	2	3	HS	1
6019	2	2519	0	HISP	0	1	2	2	COLLEGE	1
6284	1	7934	0	WHIT	0	0	2	1	AA Degr	2
6276	1	3577	0	HISP	1	1	2	2	Less HS	1
6213	2	3362	0	BLAC	1	1	1	1	AA Degr	1
6280	2	9361	0	WHIT	0	1	3	1	AA Degr	3
6156	2	8421	0	WHIT	0	1	2	1	COLLEGE	2
6205	1	3507	0	OTHE	1	1	2	2	COLLEGE	1
6186	1	3492	1	BLAC	1	1	1	1	Less HS	1
6066	1	7311	0	BLAC	0	1	2	1	Less HS	3
6037	2	8662	0	WHIT	0	0	2	1	HS	3
6280	1	10727	0	WHIT	0	0	2	1	AA Degr	1
6106	1	7072	0	WHIT	0	0	2	1	HS	2
6074	2	2741	0	OTHE	0	0	2	3	HS	2
6008	2	16801	0	WHIT	0	1	3	1	AA Degr	2
6026	1	3308	0	WHIT	1	1	3	1	HS	3
6238	2	5938	0	HISP	0	0	2	3	HS	1
6045	1	13192	0	WHIT	0	0	2	1	HS	1
6191	2	8081	0	BLAC	0	1	2	1	COLLEGE	1
6095	1	10664	0	WHIT	0	1	2	1	HS	2
6165	1	1731	0	OTHE	0	1	1	3	COLLEGE	2
6276	1	1996	0	HISP	0	1	3	3	AA Degr	1
6299	2	6115	0	WHIT	0	1	2	1	COLLEGE	1
6265	1	5287	0	OTHE	0	1	2	3	HS	2
6072	2	9608	0	WHIT	0	1	2	1	COLLEGE	1
6018	2	2101	0	BLAC	0	1	1	2	COLLEGE	1
6211	2	8037	1	WHIT	0	1	2	1	AA Degr	3
6091	2	5089	0	WHIT	0	1	3	1	HS	3
6071	2	4903	0	WHIT	0	1	3	1	HS	2
6266	2	6321	0	WHIT	0	1	2	1	AA Degr	2
6178	1	3782	0	WHIT	0	1	5	1	HS	3
6253	2	16421	0	BLAC	0	1	1	1	AA Degr	1
6239	1	10917	0	WHIT	0	1	2	1	HS	3
6180	2	13551	0	WHIT	0	0	5	1	COLLEGE	2
6119	2	3317	0	OTHE	0	1	3	3	COLLEGE	1
6039	2	5917	0	WHIT	1	0	3	1	Less HS	3
6284	1	6295	0	WHIT	0	0	2	1	AA Degr	1
6042	2	9684	0	WHIT	0	1	2	1	HS	1
6065	2	6609	0	WHIT	1	1	1	1	COLLEGE	1
6182	1	8850	0	HISP	0	1	2	1	Less HS	2
6239	1	6177	0	OTHE	0	0	2	3	COLLEGE	3
6056	1	4793	0	OTHE	0	0	2	3	COLLEGE	2
6210	2	13670	1	WHIT	0	1	2	1	HS	2
6189	2	8342	0	BLAC	0	0	2	1	AA Degr	2
6150	1	4662	0	WHIT	0	1	2	1	COLLEGE	2
6068	2	10761	1	WHIT	0	1	2	1	COLLEGE	2
6286	1	8775	0	WHIT	1	1	1	1	AA Degr	1
6026	2	8815	0	WHIT	0	0	1	1	AA Degr	2
6139	1	14892	0	BLAC	0	1	2	1	COLLEGE	1
6018	2	7240	0	HISP	0	0	2	3	COLLEGE	1
6240	2	7243	0	HISP	0	0	1	1	AA Degr	1
6240	2	6141	1	WHIT	0	0	1	1	AA Degr	1
6136	1	4170	0	HISP	0	0	2	3	Less HS	1
6227	2	3044	0	HISP	0	1	5	1	AA Degr	1
6006	2	14318	0	WHIT	0	0	2	1	COLLEGE	1
6017	1	2923	1	OTHE	0	1	5	3	HS	3
6091	1	3083	0	WHIT	0	1	5	1	AA Degr	3
6242	1	1610	0	HISP	0	1	1	1	COLLEGE	1
6241	1	2015	0	OTHE	1	0	1	1	COLLEGE	1
6186	1	4033	0	BLAC	0	1	1	1	Less HS	2
6111	1	11945	0	WHIT	0	0	2	1	HS	3
6261	2	2356	0	BLAC	1	0	1	1	HS	2
6271	2	4035	0	WHIT	0	1	2	1	AA Degr	3
6093	2	8799	0	WHIT	0	0	2	1	COLLEGE	3
6280	2	7607	0	HISP	0	1	2	3	AA Degr	2
6171	1	4583	1	HISP	0	0	2	3	Less HS	1
6199	1	8645	0	WHIT	0	1	2	1	COLLEGE	3
6294	2	7783	0	WHIT	0	0	2	1	COLLEGE	1
6248	1	13530	0	WHIT	0	1	2	1	AA Degr	2
6028	1	5785	0	WHIT	0	0	1	1	HS	1
6046	2	3908	0	WHIT	0	0	3	1	AA Degr	2
6200	2	11749	0	WHIT	0	0	2	1	HS	2
6041	2	3187	0	WHIT	0	1	3	1	COLLEGE	2
6168	2	4581	0	WHIT	0	1	2	1	HS	3
6102	2	8071	0	WHIT	0	1	4	1	AA Degr	1
6010	2	7857	0	OTHE	0	0	2	1	AA Degr	2
6282	1	4585	0	HISP	0	1	1	1	AA Degr	1
6122	2	8050	1	WHIT	1	0	1	1	AA Degr	1
6037	1	4275	0	WHIT	1	1	5	1	AA Degr	3
6228	2	4232	0	HISP	0	1	2	3	AA Degr	1
6295	2	6726	1	WHIT	0	1	3	1	HS	1
6009	2	4402	0	WHIT	0	0	1	1	COLLEGE	1
6069	2	11234	0	OTHE	0	1	2	2	COLLEGE	1
6300	2	1550	0	HISP	1	1	4	3	Less HS	1
6174	2	17057	0	BLAC	0	0	1	1	Less HS	2
6057	2	4584	0	OTHE	0	0	2	1	AA Degr	1
6121	1	6348	0	WHIT	0	0	1	1	HS	1
6082	1	5566	0	WHIT	0	1	3	1	AA Degr	2
6228	1	33065	0	OTHE	0	0	2	1	AA Degr	1
6244	1	3708	0	WHIT	0	0	2	1	COLLEGE	2
6144	1	17813	0	BLAC	0	0	1	1	AA Degr	1
6071	2	4879	0	WHIT	0	0	3	1	AA Degr	2
6123	2	2813	0	HISP	0	1	1	1	Less HS	1
6014	2	4347	0	OTHE	0	0	2	2	COLLEGE	1
6222	2	4544	0	WHIT	0	1	2	1	AA Degr	1
6046	2	10745	0	WHIT	0	0	2	3	HS	3
6205	1	1754	0	OTHE	0	1	1	2	COLLEGE	1
6063	1	5946	0	WHIT	0	0	3	1	Less HS	2
6163	2	9973	0	WHIT	0	0	2	1	COLLEGE	2
6064	1	3151	0	OTHE	0	1	3	3	COLLEGE	3
6079	1	2491	1	BLAC	0	1	1	1	AA Degr	1
6044	2	18417	0	WHIT	0	1	1	1	HS	1
6213	1	6982	1	BLAC	1	1	1	1	Less HS	1
6276	2	1908	0	WHIT	0	0	1	1	AA Degr	1
6276	2	1960	0	OTHE	1	0	1	1	AA Degr	1
6282	2	1885	1	HISP	0	1	3	3	AA Degr	2
6241	1	14740	0	HISP	1	1	2	3	Less HS	2
6193	1	11090	0	WHIT	0	0	2	1	AA Degr	1
6046	2	6155	0	WHIT	0	1	2	1	AA Degr	2
6225	2	8600	0	WHIT	0	1	2	1	HS	3
6293	2	8629	0	WHIT	0	1	2	1	AA Degr	2
6001	1	7417	1	HISP	1	0	1	2	Less HS	1
6245	2	14594	0	HISP	1	1	2	3	Less HS	1
6137	2	2548	0	HISP	0	1	2	1	HS	1
6056	1	12558	0	WHIT	0	1	1	1	HS	1
6196	1	2497	0	BLAC	1	1	3	1	AA Degr	2
6149	1	1253	0	HISP	0	1	5	1	COLLEGE	2
6211	2	5094	0	WHIT	0	1	3	1	COLLEGE	2
6251	2	15641	0	HISP	0	0	2	2	Less HS	1
6299	2	3604	1	WHIT	0	1	5	1	AA Degr	3
6185	1	5759	0	BLAC	0	1	2	1	AA Degr	2
6064	1	17281	0	WHIT	0	1	2	1	AA Degr	2
6178	1	5542	0	WHIT	0	0	1	1	HS	1
6241	2	12065	0	HISP	0	0	1	3	AA Degr	2
6241	2	8512	1	WHIT	0	0	1	1	COLLEGE	1
6026	2	16458	0	WHIT	0	1	2	1	COLLEGE	2
6258	2	7234	0	WHIT	0	0	3	1	HS	1
6049	2	10595	0	WHIT	0	0	2	1	HS	3
6115	2	8309	0	WHIT	0	1	2	1	COLLEGE	3
6222	2	9489	0	WHIT	0	0	2	1	HS	2
6249	1	7306	0	HISP	0	1	4	3	Less HS	2
6031	1	4753	0	WHIT	0	0	2	1	HS	1
6028	1	8547	0	WHIT	0	0	2	1	COLLEGE	1
6188	1	2187	0	WHIT	0	1	2	1	COLLEGE	2
6258	2	15119	0	OTHE	0	0	1	3	AA Degr	1
6151	2	5071	1	HISP	0	1	2	1	HS	2
6053	1	23615	0	WHIT	0	0	2	2	HS	1
6093	1	4571	0	WHIT	0	0	3	1	Less HS	3
6224	1	8897	0	WHIT	0	0	2	1	HS	2
6056	1	4594	0	HISP	0	0	1	1	AA Degr	2
6194	1	7261	0	WHIT	0	0	2	3	AA Degr	2
6282	2	11679	0	HISP	0	1	2	1	Less HS	2
6219	2	5353	0	WHIT	1	0	1	1	HS	1
6195	1	4113	0	WHIT	0	1	1	1	COLLEGE	1
6106	2	4177	0	WHIT	0	0	1	1	AA Degr	1
6201	2	5833	0	WHIT	0	1	2	1	HS	2
6200	1	18753	0	BLAC	0	0	1	1	Less HS	1
6153	1	3655	0	BLAC	0	1	3	3	COLLEGE	3
6050	1	13959	0	WHIT	0	1	2	1	HS	2
6295	1	2211	0	WHIT	0	1	3	1	AA Degr	2
6193	1	14597	0	WHIT	0	1	2	1	HS	1
6194	2	2707	0	BLAC	0	0	5	1	AA Degr	3
6065	2	4828	0	WHIT	0	1	3	1	COLLEGE	1
6261	2	2537	0	BLAC	1	0	1	1	Less HS	1
6264	1	32432	0	BLAC	0	1	1	1	AA Degr	1
6072	2	21481	0	WHIT	0	0	2	1	COLLEGE	1
6213	2	12127	0	BLAC	0	1	2	1	HS	1
6283	2	6877	0	HISP	0	1	2	1	COLLEGE	1
6141	2	8227	0	WHIT	0	1	1	1	AA Degr	1
6054	2	13867	0	WHIT	0	1	2	3	AA Degr	2
6089	2	8520	1	WHIT	0	1	5	1	HS	2
6253	2	8193	0	OTHE	0	1	1	1	AA Degr	1
6129	2	7058	1	OTHE	1	0	1	1	HS	2
6159	1	5750	0	BLAC	0	1	1	1	AA Degr	1
6201	1	5323	0	WHIT	0	1	5	1	AA Degr	3
6241	1	8191	0	WHIT	0	1	2	1	COLLEGE	3
6068	2	9127	0	WHIT	0	1	2	1	Less HS	3
6014	1	1925	1	HISP	0	0	3	3	COLLEGE	2
6283	1	5333	0	HISP	0	0	2	3	AA Degr	1
6289	1	16058	0	WHIT	0	1	2	1	AA Degr	2
6046	2	6697	0	WHIT	0	1	2	3	AA Degr	3
6205	1	1857	1	BLAC	1	0	1	1	Less HS	2
6074	1	13305	0	WHIT	0	1	1	1	AA Degr	1
6202	2	2660	0	HISP	0	1	3	1	AA Degr	1
6054	1	7372	0	OTHE	0	1	2	1	COLLEGE	1
6059	1	1959	0	HISP	0	1	2	3	COLLEGE	1
6095	2	10187	0	WHIT	0	0	2	1	HS	2
6274	2	6712	0	WHIT	0	0	1	1	HS	1
6087	1	13544	0	WHIT	0	0	2	1	COLLEGE	1
6203	2	5390	1	WHIT	0	1	2	3	Less HS	3
6166	2	15872	0	WHIT	0	0	2	1	AA Degr	2
6018	2	2050	1	BLAC	1	0	1	1	Less HS	2
6239	1	5471	0	WHIT	0	1	1	1	AA Degr	2
6231	1	4072	0	OTHE	0	1	1	1	AA Degr	1
6231	1	7347	0	OTHE	1	1	2	1	AA Degr	2
6036	1	7231	0	HISP	1	0	1	1	HS	1
6222	2	9489	0	WHIT	0	0	2	1	AA Degr	2
6247	1	4638	0	OTHE	1	1	1	1	AA Degr	1
6103	2	1568	0	OTHE	1	0	2	2	COLLEGE	1
6255	2	5889	0	WHIT	0	0	3	1	COLLEGE	2
6099	1	4951	0	WHIT	0	1	2	1	AA Degr	2
6234	1	5551	0	HISP	0	0	1	2	Less HS	1
6130	1	9195	0	WHIT	0	0	1	1	AA Degr	1
6125	2	14029	0	WHIT	0	1	2	1	AA Degr	2
6068	2	12148	0	WHIT	0	0	3	1	Less HS	1
6219	2	8776	0	WHIT	0	0	2	1	COLLEGE	3
6122	1	7781	0	HISP	0	0	2	1	AA Degr	1
6176	1	3006	1	HISP	0	1	2	1	AA Degr	2
6088	1	4878	0	WHIT	0	0	3	1	HS	3
6079	1	30455	0	WHIT	0	0	1	1	HS	1
6183	1	7082	1	HISP	0	1	2	1	Less HS	3
6106	2	10311	0	WHIT	0	1	1	1	Less HS	1
6036	1	5345	0	BLAC	1	1	3	1	HS	2
6136	1	3372	0	HISP	0	1	5	1	HS	2
6018	2	6835	0	HISP	0	0	1	2	AA Degr	1
6016	1	1607	0	HISP	1	1	5	3	Less HS	3
6239	1	13933	0	WHIT	0	1	2	1	AA Degr	2
6196	2	5032	0	WHIT	0	0	5	1	AA Degr	2
6193	2	6974	0	WHIT	1	0	2	1	AA Degr	1
6175	2	7469	0	HISP	0	1	1	2	Less HS	1
6091	2	5864	0	WHIT	0	1	1	1	COLLEGE	1
6011	1	9311	0	WHIT	0	1	2	1	COLLEGE	1
6130	2	10385	0	BLAC	0	1	2	1	AA Degr	1
6014	1	4169	0	WHIT	0	0	1	1	COLLEGE	1
6035	2	6975	0	WHIT	0	0	2	1	HS	3
6065	1	27509	0	WHIT	0	0	1	1	Less HS	1
6047	2	11943	0	WHIT	0	0	2	1	HS	1
6201	1	3281	0	WHIT	0	0	5	1	AA Degr	3
6102	2	4048	0	WHIT	0	0	3	1	HS	2
6079	1	5052	0	WHIT	0	0	1	1	AA Degr	1
6091	1	3083	0	WHIT	0	1	5	1	HS	3
6240	1	2570	1	BLAC	0	1	1	1	COLLEGE	1
6239	1	5023	0	OTHE	0	0	1	3	AA Degr	1
6110	2	4842	0	WHIT	0	1	2	1	HS	1
6216	2	5263	0	WHIT	0	1	1	1	COLLEGE	1
6280	1	6124	0	HISP	0	0	2	2	COLLEGE	1
6003	1	4285	0	WHIT	0	1	3	1	AA Degr	2
6215	2	8810	0	WHIT	0	1	2	1	COLLEGE	1
6217	2	5407	0	HISP	0	0	4	2	Less HS	2
6287	1	6522	0	WHIT	0	1	3	1	COLLEGE	1
6216	2	4620	0	WHIT	0	1	5	1	HS	2
6082	1	3600	0	WHIT	0	1	3	1	HS	2
6290	1	5634	0	WHIT	1	1	3	1	AA Degr	2
6252	2	3137	0	HISP	0	0	2	3	Less HS	1
6156	1	7041	0	BLAC	0	1	1	1	HS	1
6079	1	5004	0	BLAC	0	1	3	1	HS	1
6216	2	4814	0	WHIT	0	1	1	1	COLLEGE	1
6164	1	3139	0	BLAC	0	1	3	1	COLLEGE	2
6065	1	7016	0	WHIT	0	1	2	1	HS	2
6132	2	10067	0	WHIT	0	0	1	3	COLLEGE	2
6086	1	10422	0	WHIT	0	0	2	1	HS	1
6192	1	9913	0	WHIT	0	1	2	1	AA Degr	2
6268	1	9503	0	HISP	1	0	2	2	HS	1
6104	2	13499	0	WHIT	0	0	2	1	HS	2
6117	2	6732	0	WHIT	0	0	2	1	AA Degr	1
6063	2	29985	0	WHIT	0	0	1	1	COLLEGE	1
6206	2	6471	0	WHIT	0	1	3	1	HS	3
6156	2	3223	0	BLAC	0	0	2	1	HS	3
6125	2	5798	0	WHIT	0	1	1	1	AA Degr	1
6045	2	6383	0	WHIT	0	1	2	1	AA Degr	3
6026	1	5539	0	WHIT	0	1	3	1	AA Degr	2
6035	2	21619	1	WHIT	0	1	5	2	Less HS	3
6136	1	1781	0	HISP	0	1	2	1	AA Degr	2
6099	2	18152	0	WHIT	0	1	2	1	AA Degr	1
6092	2	7720	0	WHIT	0	1	2	1	HS	3
6242	1	4588	0	BLAC	0	0	2	1	COLLEGE	1
6239	1	5107	0	OTHE	0	1	2	3	AA Degr	2
6134	1	3966	0	HISP	0	1	2	1	COLLEGE	1
6226	1	3355	0	WHIT	0	0	5	1	Less HS	3
6046	2	4505	1	WHIT	0	0	4	1	Less HS	1
6205	1	1793	0	OTHE	0	0	1	2	COLLEGE	1
6280	2	2185	0	HISP	0	1	3	1	AA Degr	1
6191	1	7689	0	WHIT	0	0	2	1	AA Degr	1
6115	2	8628	0	WHIT	0	1	2	1	AA Degr	2
6276	1	3094	0	HISP	1	1	2	2	Less HS	1
6066	1	5896	0	OTHE	0	0	2	3	COLLEGE	3
6270	2	5981	0	HISP	0	0	2	3	Less HS	2
6181	1	10339	0	WHIT	0	1	1	1	HS	1
6039	2	9015	0	HISP	0	0	1	2	Less HS	1
6013	2	16692	1	HISP	0	0	3	1	AA Degr	1
6049	1	8505	0	WHIT	1	0	1	1	HS	1
6277	1	8390	0	WHIT	0	0	2	1	HS	1
6277	1	3434	0	WHIT	1	1	1	1	COLLEGE	1
6240	2	2456	0	BLAC	0	0	3	1	Less HS	2
6063	1	17837	0	WHIT	0	0	2	1	HS	2
6223	1	10254	0	WHIT	0	1	2	1	HS	3
6122	2	3981	0	BLAC	0	0	1	1	AA Degr	1
6169	1	5783	0	WHIT	1	1	1	1	AA Degr	1
6042	2	10189	0	WHIT	0	0	2	1	Less HS	2
6155	1	6482	0	WHIT	0	1	1	1	AA Degr	2
6109	2	5598	0	WHIT	0	1	1	1	AA Degr	1
6123	2	4616	1	BLAC	1	0	1	1	HS	1
6222	1	2022	0	HISP	1	1	2	3	Less HS	1
6010	2	22809	0	WHIT	0	0	2	1	AA Degr	2
6057	2	2649	0	OTHE	0	1	3	3	COLLEGE	3
6201	2	6974	0	WHIT	0	0	1	1	COLLEGE	1
6124	2	9810	0	WHIT	0	1	2	1	COLLEGE	1
6115	1	17041	0	WHIT	0	0	2	1	HS	1
6115	1	4979	0	WHIT	0	1	3	1	AA Degr	1
6121	1	16983	0	WHIT	0	0	2	1	COLLEGE	1
6286	1	11049	0	WHIT	0	0	2	1	HS	2
6264	1	12518	0	WHIT	0	1	2	1	HS	2
6048	1	9807	0	OTHE	0	0	2	1	COLLEGE	1
6195	1	7614	0	WHIT	0	1	2	1	HS	2
6194	1	12475	0	WHIT	0	0	1	1	HS	1
6236	1	18155	0	WHIT	0	0	2	1	COLLEGE	2
6080	2	1848	0	BLAC	0	1	3	1	AA Degr	3
6196	1	6073	0	BLAC	0	1	5	1	HS	1
6083	1	5871	0	WHIT	1	1	1	1	AA Degr	1
6083	1	7259	0	WHIT	0	1	1	1	AA Degr	1
6083	1	5871	0	WHIT	0	1	1	1	AA Degr	1
6076	1	11165	0	WHIT	0	1	2	1	COLLEGE	1
6294	2	4260	0	WHIT	0	1	2	1	COLLEGE	2
6015	2	3163	0	BLAC	0	1	1	1	HS	1
6149	1	2000	0	HISP	0	0	3	3	COLLEGE	1
6031	1	5089	0	WHIT	0	1	5	1	HS	3
6026	2	7657	1	WHIT	0	1	5	1	Less HS	3
6155	1	10085	0	WHIT	0	0	2	1	COLLEGE	2
6265	1	7155	0	WHIT	1	1	3	3	COLLEGE	3
6002	1	24736	0	WHIT	0	1	2	1	COLLEGE	2
6168	1	8365	0	WHIT	0	1	5	1	COLLEGE	2
6133	2	6373	0	WHIT	0	1	2	1	COLLEGE	2
6044	2	7611	0	WHIT	0	1	2	1	HS	2
6167	1	8842	0	WHIT	0	1	3	1	HS	2
6070	2	2536	0	BLAC	0	1	3	1	COLLEGE	2
6195	2	2931	0	BLAC	0	0	1	1	HS	3
6165	1	10120	0	BLAC	0	1	3	1	AA Degr	2
6211	2	5607	0	WHIT	0	1	5	1	AA Degr	3
6057	2	1609	0	BLAC	0	1	5	1	Less HS	3
6272	1	3126	0	HISP	0	0	5	1	Less HS	3
6075	1	10979	0	WHIT	0	0	2	1	HS	3
6163	2	9665	0	WHIT	0	0	2	3	COLLEGE	3
6161	2	6419	0	HISP	0	1	2	2	COLLEGE	1
6261	2	16633	0	HISP	1	0	1	2	HS	1
6042	1	16865	0	WHIT	0	0	3	1	AA Degr	2
6219	2	8184	0	WHIT	0	1	2	1	AA Degr	2
6258	1	8781	0	WHIT	0	0	2	1	HS	1
6274	2	11476	0	HISP	0	0	2	3	Less HS	1
6272	1	4225	0	HISP	0	0	1	1	COLLEGE	1
6273	1	13274	0	WHIT	0	1	2	2	COLLEGE	1
6189	1	4374	0	WHIT	0	1	2	1	AA Degr	2
6103	1	13406	0	WHIT	0	0	2	1	Less HS	2
6180	2	3054	0	WHIT	0	1	5	1	COLLEGE	3
6227	2	11797	0	HISP	0	0	2	1	Less HS	3
6028	1	14539	0	HISP	0	0	2	1	HS	2
6045	2	9976	0	WHIT	0	0	2	1	COLLEGE	3
6204	2	14219	0	HISP	0	0	2	1	HS	1
6214	2	5516	1	BLAC	0	0	2	1	Less HS	3
6054	2	12043	1	WHIT	0	0	2	1	Less HS	1
6087	2	7203	0	WHIT	0	0	5	1	HS	3
6124	2	15984	0	WHIT	0	0	2	1	COLLEGE	2
6292	1	5093	0	WHIT	1	1	2	1	AA Degr	1
6092	1	11119	0	WHIT	0	1	2	1	AA Degr	2
6247	2	1175	0	HISP	1	1	2	3	Less HS	1
6276	2	3179	0	HISP	0	1	2	1	Less HS	1
6224	2	4775	0	WHIT	1	1	5	1	HS	3
6153	1	1738	0	HISP	0	1	1	2	HS	1
6132	1	6232	0	BLAC	1	1	1	1	AA Degr	2
6198	2	5626	0	WHIT	0	1	2	2	AA Degr	1
6192	2	11550	0	WHIT	0	0	1	1	COLLEGE	1
6014	1	5677	0	WHIT	0	0	3	1	COLLEGE	2
6158	2	7877	0	WHIT	0	1	1	1	AA Degr	1
6124	1	8619	0	WHIT	0	0	2	1	HS	2
6226	2	8150	0	HISP	1	0	2	3	HS	1
6097	2	3716	0	WHIT	0	1	5	1	HS	3
6130	2	3439	0	HISP	1	1	1	1	COLLEGE	1
6015	1	5213	0	OTHE	0	0	2	3	COLLEGE	1
6059	2	5349	0	HISP	0	0	2	3	HS	1
6293	2	9136	0	WHIT	0	1	2	1	AA Degr	2
6290	1	7875	0	WHIT	0	0	2	1	COLLEGE	1
6155	1	13158	0	WHIT	0	1	2	1	HS	1
6037	2	5479	0	WHIT	0	1	1	1	HS	1
6150	1	6729	0	HISP	0	0	2	3	HS	2
6300	2	7020	1	HISP	1	1	4	2	Less HS	1
6194	1	8369	0	WHIT	0	0	2	1	HS	1
6149	2	2718	0	HISP	0	0	2	2	HS	3
6003	2	2681	1	BLAC	1	1	3	1	AA Degr	1
6104	2	6519	1	WHIT	1	1	1	1	HS	1
6153	1	10958	0	WHIT	0	0	1	1	COLLEGE	1
6046	2	14170	0	WHIT	0	0	1	1	AA Degr	1
6103	1	8598	0	WHIT	0	0	2	1	AA Degr	2
6295	1	9606	0	WHIT	1	1	1	1	AA Degr	1
6166	2	17982	0	WHIT	0	1	2	1	AA Degr	1
6142	2	4343	0	WHIT	0	1	1	1	COLLEGE	1
6142	2	4217	0	WHIT	0	1	1	1	COLLEGE	1
6152	1	4704	0	WHIT	0	0	1	1	AA Degr	1
6241	2	5114	0	OTHE	1	0	2	1	AA Degr	2
6015	1	5520	0	OTHE	0	1	2	3	COLLEGE	2
6026	2	19449	0	WHIT	0	0	2	1	COLLEGE	2
6110	2	7577	0	WHIT	0	0	2	1	HS	2
6086	1	12700	0	WHIT	0	0	2	1	COLLEGE	1
6042	2	9560	0	WHIT	0	1	2	1	HS	2
6097	1	5674	0	WHIT	1	0	1	1	AA Degr	1
6300	2	5176	0	HISP	0	1	4	2	Less HS	2
6078	2	3789	0	WHIT	0	1	3	1	HS	2
6046	2	8486	0	BLAC	0	0	2	1	HS	1
6086	1	5508	0	WHIT	0	0	2	1	COLLEGE	1
6066	2	4838	0	OTHE	0	0	2	3	AA Degr	2
6077	2	8580	0	WHIT	0	0	3	1	AA Degr	1
6275	2	10447	0	WHIT	0	1	1	1	AA Degr	1
6018	2	2869	0	HISP	0	0	1	2	Less HS	1
6070	1	4867	1	WHIT	1	1	1	1	HS	1
6256	2	6117	0	HISP	0	1	1	1	AA Degr	1
6019	2	11294	0	HISP	1	0	1	3	AA Degr	1
6291	2	6317	0	WHIT	0	0	3	1	HS	3
6161	2	21480	0	WHIT	0	0	1	1	AA Degr	1
6290	1	11034	0	WHIT	0	0	2	1	AA Degr	2
6282	2	2495	0	WHIT	0	0	1	3	AA Degr	1
6282	2	2644	0	HISP	1	0	1	3	HS	1
6258	2	2307	0	HISP	0	1	1	3	COLLEGE	1
6191	2	2832	0	WHIT	0	0	3	1	AA Degr	2
6086	2	12038	0	WHIT	0	0	2	1	AA Degr	1
6115	2	10143	0	WHIT	0	1	2	1	AA Degr	1
6069	1	8129	0	WHIT	0	0	1	1	HS	1
6237	1	9004	0	HISP	1	1	2	3	Less HS	1
6053	2	4439	0	WHIT	0	1	5	1	HS	3
6042	2	9833	0	WHIT	0	1	2	1	AA Degr	2
6042	2	5451	0	WHIT	0	1	1	1	AA Degr	1
6002	1	6107	0	WHIT	0	1	2	1	COLLEGE	3
6181	2	6389	0	HISP	0	1	1	2	AA Degr	1
6102	1	12144	0	WHIT	0	1	3	3	HS	2
6273	1	14942	0	WHIT	1	1	2	1	COLLEGE	1
6276	1	5630	0	WHIT	1	1	1	1	AA Degr	1
6130	2	9887	0	WHIT	0	0	2	1	COLLEGE	3
6195	2	8955	0	WHIT	0	0	2	1	Less HS	3
6091	2	9355	0	WHIT	0	1	2	1	AA Degr	2
6195	1	8425	0	WHIT	0	0	2	1	AA Degr	2
6241	2	3496	0	HISP	0	1	2	3	AA Degr	1
6072	2	6373	0	WHIT	0	1	2	1	HS	2
6127	2	2170	0	BLAC	0	1	1	1	COLLEGE	1
6271	1	8950	0	WHIT	0	0	2	1	COLLEGE	2
6077	2	10724	0	WHIT	0	0	1	1	HS	1
6246	1	3605	0	OTHE	0	1	2	3	HS	2
6057	2	1609	0	BLAC	0	1	3	1	AA Degr	3
6056	1	7542	0	OTHE	0	1	2	3	COLLEGE	2
6034	1	7385	0	WHIT	1	1	1	1	HS	1
6091	2	18686	0	WHIT	0	0	2	1	AA Degr	2
6194	2	11749	0	WHIT	0	1	2	1	COLLEGE	2
6191	2	10985	0	WHIT	0	1	2	1	HS	2
6222	1	19443	0	WHIT	0	0	1	1	HS	1
6092	1	9549	0	WHIT	0	1	2	1	AA Degr	2
6156	2	9810	1	BLAC	0	1	3	1	AA Degr	2
6003	1	10580	0	BLAC	0	0	1	1	HS	1
6168	1	5784	0	WHIT	0	0	2	3	AA Degr	2
6243	1	2700	0	HISP	0	0	1	3	AA Degr	2
6288	2	2938	0	WHIT	0	0	1	1	COLLEGE	1
6169	1	8047	0	BLAC	0	0	2	1	COLLEGE	1
6251	1	5178	1	HISP	0	0	2	3	HS	3
6095	2	22014	0	WHIT	1	0	1	1	Less HS	1
6208	1	14868	0	WHIT	0	1	2	1	AA Degr	1
6195	2	13671	0	WHIT	0	0	2	1	COLLEGE	1
6108	1	11869	1	WHIT	0	1	2	1	Less HS	2
6019	2	4310	0	HISP	0	1	2	2	HS	1
6047	2	10361	0	WHIT	0	0	2	1	COLLEGE	2
6109	2	9991	0	WHIT	1	1	2	1	Less HS	2
6178	1	4434	0	WHIT	0	0	4	1	AA Degr	1
6179	2	2924	0	BLAC	1	0	4	1	Less HS	2
6255	2	8935	0	WHIT	0	1	2	1	AA Degr	1
6095	1	4873	0	HISP	0	0	1	1	HS	1
6009	2	12573	0	WHIT	0	0	2	1	COLLEGE	2
6155	1	5498	1	WHIT	0	1	3	1	AA Degr	3
6137	2	3592	0	BLAC	0	1	1	1	HS	1
6165	2	2654	0	BLAC	0	0	4	1	HS	1
6026	2	18579	0	WHIT	1	0	3	1	HS	1
6089	2	8391	0	WHIT	0	1	2	1	AA Degr	1
6026	2	8842	0	WHIT	0	0	3	1	AA Degr	2
6240	2	5728	0	HISP	0	1	4	1	HS	1
6284	1	7226	0	WHIT	0	1	2	1	COLLEGE	1
6275	2	10475	0	WHIT	0	0	2	1	HS	1
6131	2	5787	1	HISP	0	1	4	1	Less HS	1
6199	1	7945	0	WHIT	0	1	2	1	HS	2
6126	2	5855	0	WHIT	0	0	1	2	COLLEGE	1
6262	1	8644	1	WHIT	1	0	3	1	Less HS	3
6194	1	10448	0	WHIT	0	0	2	1	AA Degr	2
6019	1	4559	0	HISP	1	1	4	3	HS	2
6284	1	19268	0	WHIT	0	1	2	2	COLLEGE	1
6149	1	3910	0	HISP	0	0	2	1	HS	1
6082	1	2997	0	BLAC	1	1	3	1	Less HS	2
6251	2	3872	0	HISP	1	1	2	3	Less HS	3
6047	2	10738	0	WHIT	0	1	2	1	HS	1
6042	1	2939	1	HISP	1	1	1	3	Less HS	1
6017	2	11383	1	BLAC	0	1	2	3	COLLEGE	2
6022	2	3598	0	BLAC	0	1	1	3	COLLEGE	1
6189	2	5894	0	WHIT	0	1	2	1	AA Degr	1
6272	1	4011	0	WHIT	0	1	1	1	AA Degr	2
6110	2	8734	0	WHIT	0	0	2	1	HS	1
6068	2	5173	0	WHIT	0	1	3	1	HS	2
6018	2	4098	0	BLAC	0	0	1	1	AA Degr	1
6165	2	1696	0	OTHE	1	0	3	1	Less HS	3
6227	2	9116	0	HISP	1	0	2	1	Less HS	1
6287	2	4273	0	OTHE	0	1	3	1	AA Degr	1
6211	2	10064	0	WHIT	1	1	3	1	AA Degr	1
6228	2	6533	0	WHIT	0	0	1	1	COLLEGE	1
6065	2	6046	0	WHIT	0	1	3	1	HS	1
6183	2	8536	0	HISP	1	0	2	2	HS	1
6157	2	5257	0	BLAC	0	1	2	1	COLLEGE	2
6167	1	9667	1	WHIT	0	1	2	1	HS	3
6132	1	3748	0	BLAC	0	1	1	1	HS	1
6222	1	8739	0	BLAC	0	0	1	1	AA Degr	1
6057	1	2383	0	BLAC	0	1	1	1	COLLEGE	1
6045	1	6660	0	WHIT	0	1	2	1	COLLEGE	2
6028	1	8673	0	HISP	0	0	2	3	AA Degr	2
6133	2	4174	1	WHIT	1	1	3	3	HS	2
6168	1	8016	0	WHIT	0	1	2	1	AA Degr	3
6117	2	6617	0	WHIT	0	1	2	1	COLLEGE	1
6191	1	13622	0	WHIT	0	1	2	1	COLLEGE	2
6211	2	8387	0	WHIT	1	1	2	1	AA Degr	2
6293	2	15072	0	WHIT	0	1	2	1	AA Degr	2
6001	2	4563	0	WHIT	0	0	3	1	COLLEGE	3
6066	1	4989	0	WHIT	1	1	3	1	Less HS	1
6089	2	7962	0	WHIT	1	1	5	1	Less HS	3
6291	2	6317	0	WHIT	0	0	1	1	COLLEGE	3
6078	2	7421	1	WHIT	0	1	2	1	HS	2
6042	2	3665	0	WHIT	0	0	3	1	AA Degr	2
6059	2	10696	0	HISP	0	0	2	2	Less HS	1
6117	2	2736	1	OTHE	0	0	3	3	COLLEGE	2
6267	2	12493	0	WHIT	0	0	2	1	AA Degr	3
6195	1	8425	0	WHIT	0	0	2	1	HS	2
6089	2	9073	0	WHIT	0	1	2	1	Less HS	3
6125	2	10522	1	WHIT	0	1	2	1	COLLEGE	2
6019	2	2113	0	HISP	0	0	1	3	Less HS	2
6292	1	13123	0	OTHE	0	1	2	1	HS	2
6171	2	2155	0	HISP	0	1	4	1	Less HS	1
6067	2	4094	0	BLAC	1	0	4	1	AA Degr	2
6086	2	7116	0	WHIT	0	0	2	1	HS	1
6056	1	2692	0	OTHE	0	1	3	3	AA Degr	2
6148	2	3730	0	HISP	0	0	2	3	HS	1
6240	2	2129	0	BLAC	0	1	3	1	AA Degr	3
6188	1	10508	0	WHIT	0	1	2	1	COLLEGE	1
6244	1	1823	0	OTHE	0	1	1	3	AA Degr	1
6275	1	2414	0	WHIT	0	1	1	1	AA Degr	1
6049	1	16952	0	OTHE	0	1	2	1	HS	2
6288	1	5113	0	WHIT	0	0	5	3	Less HS	3
6131	2	7272	0	BLAC	1	1	1	1	Less HS	1
6048	1	9320	0	WHIT	0	0	2	1	COLLEGE	2
6081	1	11799	0	WHIT	0	1	2	1	AA Degr	1
6110	1	2316	0	HISP	0	1	2	1	HS	1
6273	1	4595	0	WHIT	0	0	2	1	COLLEGE	2
6078	1	3722	1	BLAC	0	1	1	1	Less HS	1
6014	1	2003	1	BLAC	0	1	1	1	HS	3
6284	1	2980	0	OTHE	0	1	5	3	Less HS	3
6067	2	14390	0	BLAC	1	1	1	1	AA Degr	1
6065	2	5192	0	OTHE	0	1	1	3	COLLEGE	1
6086	1	7264	0	WHIT	0	0	2	1	COLLEGE	2
6065	2	5435	0	WHIT	0	1	1	1	COLLEGE	1
6182	1	14513	0	HISP	0	0	2	1	HS	1
6036	1	11901	0	BLAC	0	0	1	1	Less HS	1
6296	2	12212	1	WHIT	1	1	3	1	COLLEGE	3
6270	1	14244	0	HISP	1	0	3	2	Less HS	1
6242	2	3125	1	OTHE	0	1	2	3	AA Degr	1
6036	1	4687	0	HISP	0	0	2	3	Less HS	3
6048	2	5095	0	WHIT	0	0	1	1	AA Degr	1
6291	2	7309	0	WHIT	0	1	3	1	AA Degr	1
6205	1	7205	0	WHIT	0	1	2	1	AA Degr	3
6139	1	7332	0	WHIT	0	0	2	1	AA Degr	2
6063	1	3380	0	WHIT	0	1	3	1	COLLEGE	1
6256	2	11901	0	WHIT	1	0	1	1	COLLEGE	1
6131	2	2085	1	BLAC	1	1	1	1	HS	3
6194	1	8974	0	WHIT	0	1	2	1	AA Degr	1
6082	2	4765	0	BLAC	0	1	2	1	COLLEGE	3
6009	2	12227	0	WHIT	1	0	3	1	AA Degr	2
6201	2	3808	1	WHIT	0	0	3	1	AA Degr	2
6186	1	4851	1	BLAC	1	1	5	1	HS	3
6159	2	6392	0	OTHE	0	0	2	3	AA Degr	1
6125	2	10844	0	WHIT	0	1	2	1	COLLEGE	2
6297	2	11556	0	WHIT	0	0	2	1	COLLEGE	1
6228	1	11716	0	WHIT	0	1	2	1	COLLEGE	2
6279	1	3999	0	BLAC	0	1	3	1	AA Degr	2
6240	1	8877	0	WHIT	0	0	1	1	AA Degr	1
6265	1	9395	0	WHIT	0	1	2	2	COLLEGE	1
6134	2	8927	0	WHIT	0	0	2	1	COLLEGE	3
6217	2	6510	0	BLAC	0	0	2	1	AA Degr	1
6239	1	2785	0	OTHE	0	1	5	1	COLLEGE	2
6093	2	9271	0	WHIT	0	1	2	1	AA Degr	2
6264	2	9914	0	WHIT	0	1	2	1	Less HS	1
6068	2	4563	0	WHIT	1	1	3	1	HS	3
6089	2	4723	0	WHIT	0	1	1	1	Less HS	1
6190	1	4386	0	WHIT	0	1	3	1	AA Degr	1
6203	2	8548	0	OTHE	0	0	2	1	AA Degr	2
6287	2	4055	0	WHIT	0	1	3	1	Less HS	3
6295	1	3073	0	HISP	1	1	1	1	AA Degr	2
6273	1	5546	0	WHIT	1	1	3	1	Less HS	3
6123	2	4485	1	BLAC	0	1	5	1	AA Degr	1
6123	2	2579	0	BLAC	0	1	1	1	AA Degr	1
6258	1	2209	0	HISP	1	1	1	3	Less HS	1
6071	1	9595	0	WHIT	0	1	2	1	AA Degr	1
6006	2	15963	0	OTHE	0	1	2	2	COLLEGE	2
6266	2	5922	0	HISP	0	0	1	1	AA Degr	1
6098	1	10114	0	WHIT	0	1	2	1	COLLEGE	3
6227	2	3044	0	HISP	1	1	3	1	HS	1
6284	1	5725	0	HISP	0	1	2	3	AA Degr	1
6015	2	3835	0	OTHE	0	0	1	2	COLLEGE	1
6161	2	5870	0	WHIT	1	0	1	1	Less HS	1
6222	2	7978	0	BLAC	0	0	2	1	HS	2
6134	2	6404	0	OTHE	0	1	2	3	COLLEGE	2
6086	2	4204	0	BLAC	0	0	1	1	AA Degr	1
6058	1	4726	0	BLAC	0	1	3	1	Less HS	1
6175	1	1678	0	BLAC	1	0	3	1	COLLEGE	3
6252	1	3871	0	HISP	0	1	2	2	AA Degr	1
6198	1	5821	1	WHIT	1	1	3	1	AA Degr	1
6064	1	8770	0	WHIT	0	1	2	1	AA Degr	1
6031	1	5584	0	WHIT	0	0	3	1	AA Degr	2
6231	1	8412	0	WHIT	0	1	2	1	Less HS	2
6098	1	9212	0	WHIT	0	0	2	1	AA Degr	3
6222	2	9833	0	WHIT	0	1	2	1	COLLEGE	1
6116	2	5778	0	WHIT	0	0	1	1	COLLEGE	1
6144	2	7735	0	WHIT	0	1	5	1	Less HS	3
6296	2	4357	0	WHIT	0	1	3	1	AA Degr	2
6062	1	3726	0	HISP	0	1	2	2	HS	1
6132	1	3116	0	BLAC	1	1	5	1	AA Degr	2
6046	2	9331	0	WHIT	0	1	2	1	HS	1
6145	2	14225	0	HISP	0	0	1	2	HS	1
[truncated: 20,845 more rows]
