# Supplementary material for: Self-rated mental health and race/ethnicity in the United States: support for the epidemiological paradox
Source: PeerJ. 2016 Sep 22;4:e2508. doi: 10.7717/peerj.2508 (PMC5036069; doi:10.7717/peerj.2508)
Supplement: Supplemental Information 3 [file peerj-04-2508-s003.sas]

options nofmterr nodate formdlim='-';
libname mental '[WRITE THE LIBRARY NAME HERE]';

data mental.peerj;
SET  mental.mentalSRH;
IF   SAMPWEIGHT=. THEN DELETE;
IF  HEALTHMENT IN(0,7,8,9) THEN DELETE;
IF HEALTHMENT IN(4,5) THEN POORSRHMENT=1; ELSE POORSRHMENT=0;

if health in(4,5) then poorsrh=1; else poorsrh=0;

IF HISPETH IN(20:70) THEN RACE='HISP'; ELSE
IF RACEA IN(100) THEN RACE='WHITE'; ELSE
IF RACEA IN(200) THEN RACE='BLACK'; ELSE
IF RACEA IN(300:600) THEN RACE='OTHER'; ELSE
DELETE;

IF POORYN=1 THEN POOR=0; ELSE POOR=1;
IF POORYN=9 THEN DELETE;

/*IF INTERVLANG=2 THEN SPANISH='SPANISH'; ELSE SPANISH='ENGLISH';
IF INTERVLANG IN(3,4,8) THEN DELETE;*/

if SEX=1 then female=0;
if SEX=2 then female=1;

if MARSTAT in(00,99) then delete;
if MARSTAT in(10,11,12,13) then MARRIED=1; ELSE MARRIED=0;
IF MARSTAT=20 THEN WIDOWED=1; ELSE WIDOWED=0;
IF MARSTAT=30 THEN DIVORCED=1; ELSE DIVORCED=0;
IF MARSTAT=40 THEN SEPARATED=1; ELSE SEPARATED=0;
IF MARSTAT=50 THEN NMARR=1; ELSE NMARR=0;

IF NMARR=1 THEN MARGRP=1; /*SINGLE*/
IF MARRIED=1 THEN MARGRP=2; /*MARRIED*/
IF DIVORCED=1 THEN MARGRP=3; /*DIVORCED*/
IF SEPARATED=1 THEN MARGRP=4; /*SEPARATED*/
IF WIDOWED=1 THEN MARGRP=5; /*WIDOWED*/

/*Years in US*/
if YRSINUS IN(1,2) then years1to4=1; else years1to4=0;
if YRSINUS IN(3) THEN years5to9=1; else years5to9=0;
if YRSINUS IN(4) THEN years10to14=1; else years10to14=0;
IF YRSINUS IN(5) THEN over15=1; else over15=0;
IF YRSINUS IN(0) THEN USBORN=1; ELSE USBORN=0;

IF USBORN=1 THEN MIGGRP=1; /*US BORN*/ 
IF YEARS1TO4=1 THEN MIGGRP=2; /*1 TO 4 YEARS SINCE MIGRATION*/
IF YEARS5TO9=1 THEN MIGGRP=2; /*5 TO 9 YEARS SINCE MIGRATION*/
IF YEARS10TO14=1 THEN MIGGRP=2; /*10 TO 15 YEARS SINCE MIGRATION*/
IF OVER15=1 THEN MIGGRP=3; /*OVER 15 YEARS SINCE MIGRATION*/
if miggrp=. then miggrp=6;
if miggrp=6 then delete;

IF EDUC IN(00) THEN DELETE;
IF EDUC IN(01,02,03,04,05,06,07,08,09,10,11,12,13) then EDUCA='Less HS'; ELSE
IF EDUC IN(14,15) THEN EDUCA='HS'; ELSE IF EDUC IN(16,17,18) THEN EDUCA='AA Degree/Some Col'; ELSE
IF EDUC IN(19,20,21,22) THEN EDUCA='COLLEGE OR MORE'; ELSE DELETE; 

IF AGE<45 THEN AGGRP=1; ELSE 
IF AGE>44 AND AGE<65 THEN AGGRP=2; ELSE
AGGRP=3;

KEEP STRATA PSU SAMPWEIGHT POORSRHMENT RACE POOR AGGRP FEMALE EDUCA MARGRP MIGGRP; 

RUN;

proc format;
VALUE SMOKER 1='SMOKER' 0='NONSMOKER';
VALUE DRINKER 1='NODRINKER' 2='1-3 DRINKS/DAY' 3='3 + DRINKS';
value relig 1='Religious' 0='Non-Religious';
value educa 1='Less than HS' 2='HS Diploma' 3='Some college' 4='College' 5='Over college';
value MIGGRP 1='US Born' 2='114 years' 3='Over 15 years' 6='missing';
value MARGRP 1='Single' 2='Married' 3='Divorced' 4='Separated' 5='Widowed';
value female 1='Female' 0='Male';
value POORSRH 1='Poor SRH' 0='Good SRH';
VALUE POOR 1='Poor' 0='Non-Poor';
VALUE AGGRP 1='18-44' 2='45-64' 3='65 OVER';
value POORSRHMENT 1='Poor/Fair' 2='Good';
run;

proc SURVEYFREQ data=mental.peerj;
strata STRATA;
cluster PSU;
tables	RACE*POORSRHMENT RACE*POOR RACE*AGGRP RACE*FEMALE RACE*EDUCA RACE*margrp RACE*MIGGRP/ COL ROW CHISQ;
weight SAMPWEIGHT;
FORMAT POORSRHMENT POORSRHMENT. AGGRP AGGRP. FEMALE FEMALE. margrp margrp. MIGGRP MIGGRP.;
run;

/*Model 1*/
PROC SURVEYLOGISTIC DATA=mental.peerj;
CLASS POOR(REF="0" PARAM=REF)
      RACE(REF='WHIT' PARAM=REF) AGGRP(REF='18-44' PARAM=REF) FEMALE(REF='Male' PARAM=REF)
      MARGRP(REF='Single' PARAM=REF) EDUCA(REF='Less HS' PARAM=REF)
      MIGGRP(REF='US Born' PARAM=REF);
CLUSTER PSU;
STRATA  STRATA;
WEIGHT SAMPWEIGHT;
MODEL  POORSRHMENT(EVENT='Poor/Fair')= RACE;
FORMAT POORSRHMENT POORSRHMENT. AGGRP AGGRP. FEMALE FEMALE. margrp margrp. MIGGRP MIGGRP.;
RUN;

/*Model 2*/
PROC SURVEYLOGISTIC DATA=mental.peerj;
CLASS POOR(REF="0" PARAM=REF)
      RACE(REF='WHIT' PARAM=REF) AGGRP(REF='18-44' PARAM=REF) FEMALE(REF='Male' PARAM=REF)
      MARGRP(REF='Single' PARAM=REF) EDUCA(REF='Less HS' PARAM=REF)
      MIGGRP(REF='US Born' PARAM=REF);
CLUSTER PSU;
STRATA  STRATA;
WEIGHT SAMPWEIGHT;
MODEL  POORSRHMENT(EVENT='Poor/Fair')= RACE AGGRP FEMALE margrp;
FORMAT POORSRHMENT POORSRHMENT. AGGRP AGGRP. FEMALE FEMALE. margrp margrp. MIGGRP MIGGRP.;
RUN;

/*Model 3*/
PROC SURVEYLOGISTIC DATA=mental.peerj;
CLASS POOR(REF="0" PARAM=REF)
      RACE(REF='WHIT' PARAM=REF) AGGRP(REF='18-44' PARAM=REF) FEMALE(REF='Male' PARAM=REF)
      MARGRP(REF='Single' PARAM=REF) EDUCA(REF='Less HS' PARAM=REF)
      MIGGRP(REF='US Born' PARAM=REF);
CLUSTER PSU;
STRATA  STRATA;
WEIGHT SAMPWEIGHT;
MODEL  POORSRHMENT(EVENT='Poor/Fair')= RACE POOR AGGRP FEMALE EDUCA margrp;
FORMAT POORSRHMENT POORSRHMENT. AGGRP AGGRP. FEMALE FEMALE. margrp margrp. MIGGRP MIGGRP.;
RUN;

/*Model 4*/
PROC SURVEYLOGISTIC DATA=mental.peerj;
CLASS POOR(REF="0" PARAM=REF)
      RACE(REF='WHIT' PARAM=REF) AGGRP(REF='18-44' PARAM=REF) FEMALE(REF='Male' PARAM=REF)
      MARGRP(REF='Single' PARAM=REF) EDUCA(REF='Less HS' PARAM=REF)
      MIGGRP(REF='US Born' PARAM=REF);
CLUSTER PSU;
STRATA  STRATA;
WEIGHT SAMPWEIGHT;
MODEL  POORSRHMENT(EVENT='Poor/Fair')= RACE POOR AGGRP FEMALE EDUCA margrp MIGGRP;
FORMAT POORSRHMENT POORSRHMENT. AGGRP AGGRP. FEMALE FEMALE. margrp margrp. MIGGRP MIGGRP.;
RUN;
